# Supplementary material for: RNA Sequencing Reveals Alterations and Similarities in Cell Metabolism, Hypoxia and Immune Evasion in Primary Cell Cultures of Clear Cell Renal Cell Carcinoma
Source: Front Oncol. 2022 May 11;12:883195. doi: 10.3389/fonc.2022.883195 (PMC9130782; doi:10.3389/fonc.2022.883195)
Supplement: Supplementary file 4 [file Table_3.xlsx]

## Sheet: all genes
	baseMean	log2FoldChange	lfcSE	pvalue	padj
ZNF366	44.5592	-11.5456	3.17654	9.27511e-20	2.42848e-17
CX3CR1	42.3551	-11.4365	3.18613	5.77207e-18	9.69309e-16
DLL4	40.5578	-11.3545	3.19394	9.7829e-17	1.26709e-14
CDH5	143.832	-10.9162	1.41615	5.63516e-29	8.07153e-26
APCDD1	29.7943	-10.8429	3.13171	1.33715e-15	1.42182e-13
AC008957.3	27.3495	-10.7303	3.08103	1.35586e-17	2.13002e-15
P2RY8	27.7431	-10.7247	3.1181	2.51781e-15	2.49222e-13
FMO2	119.237	-10.6597	1.40388	2.06151e-28	2.78877e-25
GPIHBP1	25.3067	-10.6375	3.04855	6.77757e-19	1.43508e-16
SLC35F1	25.2543	-10.5789	3.09119	1.74827e-15	1.78867e-13
CETP	23.3734	-10.5424	3.00201	5.33158e-22	2.20041e-19
COX4I2	23.9016	-10.4969	3.0745	1.16613e-15	1.26201e-13
TMEM174	24.9486	-10.495	3.13453	4.97791e-13	3.15708e-11
SCML4	22.736	-10.4492	3.02342	1.54448e-18	2.96126e-16
CLDN5	98.6414	-10.3558	1.4272	6.84748e-25	5.05261e-22
CCL19	1.75887	-10.272	3.15439	0.000368251	0.00215966
FLT4	88.7597	-10.1711	1.40272	4.82751e-26	4.52115e-23
SOX18	20.5002	-10.1705	3.0989	2.66253e-12	1.45691e-10
HP	6.46323	-10.1487	1.69563	4.99679e-06	5.5685e-05
LINC01931	18.7365	-10.0903	2.99504	1.80121e-16	2.2608e-14
CREB3L3	19.3451	-10.0274	3.12258	6.51336e-11	2.65218e-09
GRIK3	18.1421	-9.93987	3.09625	3.66608e-11	1.56338e-09
PKLR	16.256	-9.76975	3.04515	9.17311e-12	4.46731e-10
VWF	1212.99	-9.66023	0.785998	3.39101e-36	1.17959e-32
RASL12	14.849	-9.63966	3.02497	1.21093e-11	5.65953e-10
RGS7BP	13.7313	-9.56462	2.95719	1.10962e-13	8.04147e-12
CLEC14A	181.031	-9.50324	1.06788	1.21832e-19	3.09021e-17
RAMP3	211.593	-9.46747	0.830892	1.16879e-29	1.89733e-26
DIPK2B	95.9682	-9.43124	1.1457	3.19684e-22	1.34212e-19
CLEC3B	12.4513	-9.4002	2.91765	3.07285e-14	2.48584e-12
AC104211.2	12.7206	-9.3874	2.9687	5.36004e-12	2.73621e-10
KANK4	12.3856	-9.3761	2.9135	2.8931e-14	2.35608e-12
FAM162B	11.765	-9.29489	2.92549	4.67923e-13	3.01426e-11
S1PR4	10.5997	-9.14735	2.88444	1.11685e-13	8.06985e-12
C1QTNF7	10.4265	-9.09705	2.87643	1.17097e-13	8.41097e-12
CDHR5	166.149	-9.04714	0.905534	7.11051e-24	4.1224e-21
CYYR1	98.2464	-9.00738	0.973181	1.67645e-22	7.70217e-20
LINC00989	9.27601	-8.89373	2.88492	9.43121e-12	4.5747e-10
BCL6B	91.2606	-8.77691	1.06865	2.0028e-18	3.7514e-16
AC007952.5	8.57859	-8.73689	2.84633	3.75737e-12	1.97181e-10
DDC	126.34	-8.55964	1.00466	2.10578e-18	3.88453e-16
KDR	84.8535	-8.39882	0.808151	9.81116e-26	8.5322e-23
GJA4	186.85	-8.33001	0.953678	2.27592e-19	5.33663e-17
FLT1	1478.31	-8.29562	0.738457	1.36301e-30	2.37067e-27
RGS5	6121.36	-8.28735	0.632903	1.88433e-40	2.29417e-36
CCDC178	44.0306	-8.24501	1.2306	5.68943e-15	5.24764e-13
F13A1	41.875	-8.23939	1.10937	1.4e-18	2.70556e-16
GIMAP4	392.777	-8.22166	0.717288	1.13622e-31	2.31601e-28
CCM2L	42.2828	-8.21685	1.14527	2.52847e-17	3.80051e-15
ESM1	886.436	-8.17919	1.13751	2.37899e-14	1.97708e-12
AJ009632.2	22.3515	-8.07454	1.49564	2.76194e-13	1.85782e-11
PCDH12	82.1551	-7.97968	0.85398	1.8641e-21	6.74616e-19
RAMP2	64.7081	-7.94307	0.835495	2.84386e-22	1.21488e-19
AP005131.5	5.6828	-7.91178	2.83113	2.49552e-08	5.30243e-07
EBF1	176.271	-7.90926	0.631647	6.60554e-37	2.68075e-33
PDK4	5547.41	-7.8841	0.668044	1.85422e-33	5.0167e-30
ARHGAP15	47.7705	-7.86047	0.964564	3.20515e-18	5.82429e-16
DNASE1L3	19.7312	-7.85344	1.52775	5.9797e-12	3.00838e-10
GPR4	87.1857	-7.81776	0.782687	2.71353e-24	1.61888e-21
C11orf21	5.21021	-7.77127	2.8401	1.12943e-07	2.03867e-06
CD93	560.009	-7.70892	0.878307	7.64615e-20	2.04598e-17
ZBTB16	742.359	-7.6747	1.22973	1.56423e-11	7.2275e-10
COLEC11	29.3628	-7.66407	1.12795	6.82162e-16	7.72588e-14
TMEM204	358.156	-7.66282	0.757788	3.35388e-25	2.72223e-22
LINC00671	45.5251	-7.64628	1.26996	4.91959e-11	2.05123e-09
FOXS1	16.7767	-7.54175	1.54771	6.76359e-11	2.74947e-09
MYO7B	4.53059	-7.50649	2.8063	2.42689e-07	3.98803e-06
AC007952.7	4.37095	-7.49077	2.78647	1.51786e-07	2.64377e-06
BTNL9	200.36	-7.44255	0.554613	1.89351e-41	4.6107e-37
PCDH17	400.933	-7.37831	0.605522	4.36164e-35	1.32757e-31
RPS15AP29	4.39229	-7.3671	2.8229	8.5763e-07	1.19978e-05
SENCR	4.1447	-7.35866	2.80305	6.13781e-07	8.93873e-06
PECAM1	1171.36	-7.3246	0.833541	6.27425e-20	1.71661e-17
NGFR	48.3671	-7.2754	0.825599	7.55617e-19	1.54616e-16
GIMAP1	78.7835	-7.23562	0.741213	1.15585e-23	6.39657e-21
COL21A1	35.3537	-7.22259	1.09734	4.03994e-13	2.64442e-11
ATP1B2	47.6374	-7.22137	0.793505	4.4219e-20	1.23762e-17
BMX	12.4914	-7.21095	1.39576	2.95279e-13	1.96449e-11
RMST	6.79999	-7.1548	1.34648	0.000205342	0.00132557
GPR20	21.5061	-7.08956	1.25982	2.46638e-11	1.09043e-09
TRAV30	39.52	-7.05742	1.06823	2.07373e-12	1.16081e-10
AGTR1	11.6622	-7.0536	1.51502	3.8264e-10	1.31414e-08
AC137056.2	28.6315	-7.04623	1.27268	1.377e-09	4.16521e-08
F2RL3	121.31	-7.04161	0.715223	2.72583e-24	1.61888e-21
CCDC102B	157.346	-7.00704	0.617194	2.03547e-31	3.8126e-28
LDB2	194.405	-6.97452	0.701714	5.36538e-25	4.21442e-22
AC073109.1	7.98129	-6.94007	0.986667	1.60669e-06	2.07439e-05
SMIM24	763.116	-6.90998	0.752763	2.24599e-21	7.80977e-19
AC134043.3	16.7359	-6.87734	1.09318	6.31587e-14	4.79101e-12
GLYAT	117.026	-6.8714	0.67992	1.22977e-25	1.03258e-22
TRGC2	17.5155	-6.85236	1.13448	5.06419e-13	3.20293e-11
ATP1A2	10.026	-6.84622	1.44838	7.85158e-11	3.15489e-09
ELN	36.458	-6.836	0.84829	3.0581e-16	3.70471e-14
APOD	32.8122	-6.79833	1.06206	1.00772e-11	4.81137e-10
MYCT1	62.7907	-6.77111	0.734426	3.27067e-21	1.10612e-18
STAB1	23.7088	-6.74046	1.14111	1.09153e-10	4.26624e-09
ECSCR	45.7903	-6.68565	0.759178	2.6192e-19	6.01675e-17
KLRB1	15.7259	-6.64925	1.21125	5.81774e-11	2.3889e-09
SLC1A3	69.9416	-6.63016	0.834192	6.5794e-17	9.00047e-15
SNX20	14.5252	-6.61212	1.08592	2.38782e-13	1.63784e-11
DCHS1	33.3824	-6.6009	0.872907	4.30473e-15	4.06033e-13
NPR1	62.7754	-6.58342	0.762545	1.35575e-18	2.64101e-16
CXCL9	183.28	-6.57098	0.923586	5.57652e-14	4.25669e-12
AC100803.3	16.444	-6.55979	1.27989	4.92361e-10	1.62894e-08
FHL5	15.2112	-6.5574	1.2723	7.52578e-10	2.42719e-08
BGN	2243.1	-6.55258	0.749195	9.02607e-20	2.38896e-17
IL33	30.256	-6.48869	1.02697	3.69593e-11	1.57336e-09
APOLD1	752.506	-6.46595	0.703774	1.88394e-21	6.74616e-19
FCGR3A	240.534	-6.42929	0.669321	3.11709e-23	1.58127e-20
LPL	188.513	-6.41611	0.751199	5.521e-19	1.22215e-16
AIM2	13.2852	-6.39615	1.24261	8.44939e-10	2.70003e-08
NOVA2	38.2504	-6.38891	0.754748	2.98526e-18	5.46549e-16
FCGR3B	122.976	-6.38515	0.846857	1.81407e-15	1.84053e-13
EMCN	376.473	-6.35312	0.887263	3.6478e-14	2.90275e-12
CUBN	974.368	-6.34821	0.61768	4.17991e-26	4.07123e-23
TSHR	12.5716	-6.32936	1.15143	3.80005e-11	1.61485e-09
FMO3	22.5906	-6.3052	1.01041	4.03125e-11	1.70418e-09
CSPG4	185.117	-6.30063	0.94315	9.2899e-13	5.61313e-11
SLC17A4	212.145	-6.27702	0.845905	5.18837e-15	4.82201e-13
TPPP3	100.12	-6.27466	0.69395	1.79671e-20	5.27106e-18
KLF15	34.5964	-6.26619	0.882646	1.83206e-13	1.27824e-11
COL15A1	176.505	-6.26185	0.799359	2.3897e-16	2.95376e-14
GJA5	38.0394	-6.23968	0.755845	3.02884e-17	4.4163e-15
ADGRL3	18.3581	-6.20629	1.10168	2.31996e-10	8.46943e-09
CD4	71.4081	-6.19096	0.832504	4.30462e-15	4.06033e-13
NOTCH4	179.125	-6.14515	0.633172	1.44971e-23	7.84453e-21
TRIL	28.1708	-6.11665	0.841254	3.89988e-14	3.09323e-12
RGS1	214.309	-6.10995	0.883263	1.86101e-13	1.29473e-11
MMRN2	149.616	-6.08966	0.641367	1.17202e-22	5.48821e-20
EBF2	18.8379	-6.0648	0.96462	3.38095e-11	1.46749e-09
ANKRD22	19.7082	-6.06337	1.0246	2.41997e-10	8.76877e-09
RGCC	52.6611	-6.05004	0.685807	1.69629e-19	4.13047e-17
IL2RA	14.5876	-6.03507	0.961021	6.71546e-12	3.33717e-10
ESPN	33.449	-6.01602	1.00449	2.14784e-10	7.94832e-09
PTGER3	262.374	-6.01516	0.940491	6.09927e-12	3.05591e-10
DNM3OS	21.4399	-5.98063	0.869295	9.98009e-13	6.00037e-11
SULT1B1	6.44605	-5.97735	1.5006	3.66638e-08	7.4459e-07
RNF186	81.7572	-5.96789	0.798374	4.31879e-15	4.06033e-13
CACNA1C	40.8031	-5.94579	0.712817	4.83624e-18	8.245e-16
TMTC1	176.983	-5.93912	0.62883	9.18761e-23	4.47437e-20
AL354977.2	15.8592	-5.91856	1.1371	2.60229e-09	7.35102e-08
LGALS2	210.87	-5.90027	0.809246	1.31761e-14	1.15409e-12
TRGC1	16.8612	-5.89964	0.911864	1.14529e-11	5.37339e-10
RBP5	353.334	-5.89852	0.659676	1.53112e-20	4.60281e-18
PLXDC1	86.4769	-5.85771	0.818481	3.08328e-14	2.48602e-12
FLI1	85.0772	-5.8361	0.857378	4.64706e-13	3.00148e-11
GZMB	16.864	-5.83255	1.0305	1.18163e-09	3.62833e-08
MS4A1	27.7926	-5.82403	1.08664	5.93863e-09	1.50631e-07
AC136424.2	5.69272	-5.79219	1.52172	1.59928e-07	2.77566e-06
ANO3	19.5021	-5.79156	1.00881	9.73186e-10	3.04199e-08
AL031733.2	19.7615	-5.76514	0.945479	9.09334e-11	3.60037e-09
BTLA	5.39984	-5.75562	1.43751	1.94542e-08	4.2447e-07
AC114316.1	27.8119	-5.75372	0.74155	1.31595e-15	1.40541e-13
LINGO1	40.7902	-5.75138	1.0114	5.42206e-10	1.78174e-08
GALNT15	101.502	-5.74321	0.642913	1.63707e-20	4.8613e-18
FCN1	25.7932	-5.7409	0.894532	1.13153e-11	5.31907e-10
CSTA	30.7048	-5.72164	0.690382	1.42562e-17	2.22525e-15
PLCB2	65.7882	-5.72095	0.754245	1.81276e-15	1.84053e-13
GPR65	49.6779	-5.71359	0.762898	3.59358e-15	3.45865e-13
SNORA59A	19.4451	-5.70237	1.0946	1.39938e-08	3.18457e-07
PPP1R16B	25.5902	-5.68417	0.962505	2.40163e-10	8.7153e-09
TBX2	257.413	-5.68311	0.652947	1.5592e-19	3.91409e-17
SLC5A9	19.6791	-5.66745	0.95586	1.41e-10	5.40683e-09
EXOC3L1	13.9705	-5.66088	0.881048	1.99258e-11	9.00173e-10
AP000355.1	25.1626	-5.66071	0.754605	9.77596e-09	2.32012e-07
RNU4-62P	20.5942	-5.6218	0.955729	3.68597e-10	1.27129e-08
ISLR	27.2965	-5.60338	1.11711	2.10027e-08	4.51781e-07
NOTCH3	342.821	-5.59167	0.743209	2.18703e-15	2.18255e-13
IDO1	33.8595	-5.56079	0.791776	1.78355e-13	1.24798e-11
PTGDS	29.4055	-5.54387	1.19869	2.04716e-07	3.43308e-06
COL25A1	26.5818	-5.5355	1.03444	5.36309e-09	1.38046e-07
FYB1	440.314	-5.53403	0.862324	5.3065e-12	2.72028e-10
PYGM	4.49632	-5.50703	1.47555	2.15022e-07	3.59108e-06
PDGFRB	264.506	-5.49902	0.857385	5.74412e-12	2.90186e-10
IL16	36.4714	-5.49061	0.835703	3.16594e-12	1.70555e-10
ANO1	60.681	-5.48091	0.828528	1.82136e-12	1.03622e-10
DBH-AS1	4.97797	-5.47422	1.54348	6.37649e-07	9.26076e-06
FAM13C	24.3271	-5.47258	0.821225	2.17167e-12	1.20731e-10
GMFG	147.258	-5.44967	0.640736	6.94857e-19	1.44613e-16
TLR7	31.1841	-5.4301	1.01594	4.66918e-09	1.22633e-07
KCNE4	55.9913	-5.4268	0.712204	1.51925e-15	1.5742e-13
TCF4	1548	-5.42591	0.514319	2.33172e-27	2.83887e-24
OLFML1	25.6753	-5.42151	0.938102	1.44403e-10	5.51994e-09
SIGLEC8	13.5238	-5.41912	1.03956	1.04343e-08	2.45959e-07
ASCL2	9.84149	-5.41444	1.05247	9.74252e-09	2.31444e-07
AVPR1B	19.0235	-5.41255	1.03206	1.01731e-08	2.40968e-07
PLIN5	7.32427	-5.40689	1.0614	0.00890012	0.0291288
IGHA2	23.1314	-5.39815	1.01631	4.71712e-09	1.2364e-07
PAMR1	18.0065	-5.39055	0.946137	9.8529e-10	3.07193e-08
GPT	19.6812	-5.37902	0.790598	1.16902e-12	6.92595e-11
C4B	1056.31	-5.36779	0.851762	1.08828e-11	5.1356e-10
PIPOX	25.3236	-5.35237	0.8801	7.97607e-11	3.19436e-09
PLN	74.3404	-5.34405	0.592535	8.22504e-21	2.70648e-18
LAX1	12.3039	-5.33909	1.01857	1.13844e-08	2.6428e-07
ATP8B4	17.5803	-5.33595	0.909024	3.2767e-10	1.14146e-08
PIK3CG	20.1392	-5.29848	0.952568	1.64157e-09	4.89257e-08
HIF3A	31.9624	-5.29164	0.835387	7.56029e-12	3.71905e-10
TSC22D3	1975.79	-5.26979	0.516893	9.30306e-26	8.38998e-23
GNA14	15.2055	-5.26166	0.793076	6.5039e-12	3.23865e-10
RHOJ	68.2317	-5.25262	0.636285	6.14148e-18	1.02428e-15
ABCG2	59.3635	-5.24925	0.767043	4.84095e-13	3.09389e-11
AC007406.3	16.7527	-5.24227	0.966501	4.07374e-09	1.08648e-07
AC127526.5	27.7228	-5.23101	1.05112	3.08426e-08	6.3862e-07
ZNF521	69.7846	-5.22077	0.762707	4.14896e-13	2.7085e-11
SLC6A1	13.9555	-5.2191	1.00339	1.53792e-08	3.4609e-07
FOLH1	36.3535	-5.21701	0.893955	2.64758e-10	9.49463e-09
LINC01235	26.1991	-5.2157	1.1689	2.60972e-07	4.23081e-06
HLA-DPA1	2126.99	-5.21312	0.697107	3.03141e-15	2.94083e-13
APOC1	567.263	-5.20914	0.676283	5.11822e-16	5.9347e-14
TRG-AS1	22.8383	-5.20476	0.962558	2.6965e-09	7.56449e-08
MEF2C	483.111	-5.19029	0.618802	1.96963e-18	3.71786e-16
CD300LB	4.14177	-5.18625	1.62881	8.27679e-06	8.67585e-05
HSD11B2	235.959	-5.17833	0.874244	1.23773e-10	4.79917e-09
AC012409.3	3.78493	-5.17743	1.5276	2.39852e-06	2.95716e-05
RNA5SP498	19.5708	-5.17591	1.0322	2.61093e-08	5.52355e-07
ADAMTSL2	20.7918	-5.1539	0.85509	8.05182e-11	3.21941e-09
ZC3H12D	15.9354	-5.12969	0.862275	1.37337e-10	5.28301e-09
GPD1	71.9497	-5.12821	0.825324	1.80355e-11	8.20866e-10
ABCC9	77.5191	-5.12151	0.576657	4.89803e-20	1.35531e-17
MNDA	55.1407	-5.12047	0.700534	1.41988e-14	1.23479e-12
ADAMTS4	63.458	-5.11986	0.786107	3.07462e-12	1.66742e-10
MAFB	476.831	-5.11857	0.550186	5.9864e-22	2.38965e-19
SPAAR	23.3064	-5.11487	0.737884	2.8579e-13	1.91181e-11
ELMO1	35.367	-5.10164	0.571983	7.47642e-20	2.02279e-17
INSR	1382.36	-5.09497	0.566807	1.08178e-20	3.46597e-18
PTGIR	19.1853	-5.0902	0.839669	9.25635e-11	3.64123e-09
LMO2	40.1224	-5.08003	0.697573	2.64883e-14	2.18349e-12
CLEC7A	30.506	-5.06843	0.975942	8.70784e-09	2.10047e-07
KCNH6	36.5032	-5.0659	1.07117	7.96302e-08	1.5031e-06
TSPOAP1	15.8275	-5.06514	0.746581	1.41232e-12	8.20762e-11
FGD3	14.8273	-5.05869	0.846901	1.4015e-10	5.38275e-09
MOGAT3	21.5886	-5.05814	1.01904	3.91646e-08	7.90107e-07
GASK1A	4.03429	-5.05754	1.61946	8.09956e-06	8.51573e-05
CCR5	28.9053	-5.05152	1.08443	1.24075e-07	2.21497e-06
AC005162.2	24.202	-5.03257	0.756134	2.06014e-12	1.15586e-10
FAM167B	78.8775	-5.02454	0.579835	2.2793e-19	5.33663e-17
GGT5	32.2584	-5.02047	0.630404	9.18625e-17	1.21568e-14
CSMD1	16.8749	-5.01975	0.92662	3.3467e-09	9.13589e-08
HLA-DOA	99.8116	-5.01857	0.578295	2.36117e-19	5.47566e-17
CMYA5	253.261	-5.01835	1.21916	1.07509e-06	1.46494e-05
HECW2	136.889	-5.00971	0.662502	1.653e-15	1.69834e-13
LINC02018	27.2296	-4.99448	0.735192	0.00273698	0.0112784
JAML	42.7503	-4.97946	0.654854	1.87126e-15	1.89067e-13
CD3D	50.47	-4.97848	1.01497	3.4252e-08	7.0302e-07
PLCH2	18.8602	-4.96788	0.842272	3.23087e-10	1.13034e-08
AP001528.2	35.3673	-4.94221	0.616912	7.78634e-17	1.04174e-14
GLTPD2	22.8318	-4.93048	0.848145	2.43629e-10	8.80174e-09
CPNE5	56.727	-4.92746	0.739029	1.27209e-12	7.50008e-11
HMCN1	27.0305	-4.92687	0.869603	3.9294e-10	1.34762e-08
UNC5B	268.021	-4.92153	0.601101	1.17971e-17	1.87751e-15
GNLY	29.7741	-4.90363	0.945872	8.74313e-09	2.10579e-07
SPINK5	56.886	-4.87164	0.839744	2.94231e-10	1.04287e-08
TIMP3	2547.96	-4.86314	0.533744	3.48934e-21	1.16391e-18
HEY1	78.1522	-4.85538	0.514822	2.23801e-22	9.90827e-20
ANKRD20A21P	33.9384	-4.85423	0.940122	9.46075e-09	2.25631e-07
CLEC18B	371.002	-4.8534	0.689448	8.13582e-14	6.00325e-12
IKZF1	96.435	-4.83445	0.90666	3.51654e-09	9.54602e-08
ABCA10	20.4339	-4.82327	0.950246	1.96169e-08	4.27637e-07
AL359220.1	17.2424	-4.81987	0.836561	7.04465e-10	2.27805e-08
PCED1B-AS1	41.8352	-4.7994	0.67865	8.74426e-14	6.43271e-12
CD8A	30.2397	-4.79693	1.00453	6.95272e-08	1.32783e-06
TAL1	19.8023	-4.78962	0.938957	2.60656e-08	5.5191e-07
TET1	36.3546	-4.78592	0.820404	1.94668e-10	7.25905e-09
LINC02754	76.4366	-4.78121	0.663546	1.92569e-14	1.62814e-12
CD48	18.238	-4.78018	0.96064	3.50729e-08	7.17066e-07
ESR1	28.1062	-4.7712	0.677908	9.34794e-14	6.81504e-12
PCDH18	17.6394	-4.76042	0.905512	8.33797e-09	2.0202e-07
VASH1	134.295	-4.75938	0.572965	3.80551e-18	6.7638e-16
NKG7	47.0055	-4.75679	1.129	8.07837e-07	1.1398e-05
LINC02275	12.6463	-4.75448	0.784963	2.04825e-10	7.60289e-09
SOX5	16.3715	-4.74915	0.779916	1.01448e-10	3.97789e-09
IGHA1	165.881	-4.74591	1.31943	7.9058e-06	8.33e-05
ACE	75.6872	-4.71419	0.671404	9.06154e-14	6.64604e-12
CSF3R	21.2348	-4.70516	0.726638	6.1196e-12	3.0598e-10
LILRB1	47.8579	-4.69971	0.797404	1.60499e-10	6.08748e-09
SCN1A	23.1964	-4.69337	0.917112	1.7293e-08	3.83153e-07
CD248	51.9362	-4.69319	0.861314	1.77674e-09	5.2314e-08
ARHGAP25	74.9635	-4.69111	0.614667	9.76797e-16	1.0714e-13
SCN4B	32.2286	-4.69062	0.855267	1.67779e-09	4.97614e-08
NOS3	18.2334	-4.6902	0.75228	2.44164e-11	1.08493e-09
PARM1	163.533	-4.68867	0.548636	6.02605e-19	1.31013e-16
TMEM88	22.1389	-4.67966	0.696085	2.22626e-12	1.23204e-10
PLAC8	23.5037	-4.67867	0.690366	9.38537e-13	5.65677e-11
AGT	133.557	-4.66968	0.730458	6.30209e-12	3.14459e-10
RNF152	266.652	-4.66166	0.508627	2.27718e-21	7.80977e-19
ITGA10	10.7027	-4.6611	0.845396	3.70299e-09	1.00186e-07
PNMA3	25.2583	-4.66102	0.907004	1.10418e-08	2.57537e-07
CYTIP	31.8945	-4.65544	0.696562	1.35986e-12	7.94066e-11
CD79B	12.6557	-4.64352	0.867991	6.51853e-09	1.62963e-07
SLC8A1-AS1	82.8471	-4.63881	0.961726	5.06801e-08	9.96014e-07
ALPL	39.7518	-4.63756	1.00096	1.23776e-07	2.21126e-06
ATP2A3	18.8834	-4.63217	0.753152	4.90681e-11	2.04941e-09
NR3C2	39.4019	-4.62703	0.850429	2.03583e-09	5.89046e-08
AC239798.1	4.59097	-4.61967	1.3696	1.47689e-05	0.000142087
ITK	12.9582	-4.61685	0.720801	2.08791e-11	9.39754e-10
TMC8	33.4397	-4.61611	0.885122	7.06076e-09	1.75617e-07
GVINP1	34.9714	-4.61359	0.699753	2.62664e-12	1.44051e-10
AC011346.1	40.9769	-4.61278	0.787033	1.4379e-10	5.50518e-09
UGT2A3	55.2052	-4.60995	0.84768	2.32063e-09	6.60133e-08
KCNQ1	47.1259	-4.59993	0.493666	7.91038e-22	3.05743e-19
JAM2	40.9217	-4.59776	0.675855	3.75691e-13	2.47245e-11
APOC1P1	20.5036	-4.59389	0.922622	2.61359e-08	5.52438e-07
TMEM273	34.0126	-4.5934	1.08178	7.33461e-07	1.04562e-05
SHE	30.4632	-4.59128	0.73948	2.91116e-11	1.27247e-09
METTL7A	814.639	-4.59068	0.416183	1.25752e-29	1.91379e-26
AC112487.2	4.31663	-4.58905	1.34967	1.4346e-05	0.000138621
AIF1	216.633	-4.58555	0.860126	3.5105e-09	9.54027e-08
AC007406.2	6.44948	-4.57857	1.22353	6.36751e-06	6.90949e-05
AGXT2	130.175	-4.57817	0.93663	3.56653e-08	7.27867e-07
THY1	325.441	-4.57248	0.569861	4.67993e-17	6.62537e-15
OLFML2A	151.74	-4.57009	0.676991	5.4072e-13	3.38471e-11
GIMAP2	19.8809	-4.56993	0.780336	2.79668e-10	9.97061e-09
MAST4-AS1	26.3191	-4.55622	0.977452	1.31509e-07	2.3289e-06
LYL1	34.9101	-4.54598	0.817402	1.01419e-09	3.15398e-08
PHKA2-AS1	16.533	-4.54007	0.786007	4.57048e-10	1.53337e-08
LINC01725	32.4591	-4.53695	0.686062	1.95365e-12	1.10374e-10
COL1A2	494.744	-4.53339	0.642967	7.24995e-14	5.41522e-12
TPSB2	37.7717	-4.53076	0.930391	4.08818e-08	8.21347e-07
ST6GALNAC3	52.3634	-4.52529	0.639818	7.20067e-14	5.39496e-12
TRPC6	15.0437	-4.50512	0.741548	1.22484e-10	4.75675e-09
SLC5A10	79.846	-4.50357	0.80723	9.70371e-10	3.03709e-08
RERG	144.991	-4.49963	0.597962	1.99699e-15	2.0011e-13
PTH2R	132.922	-4.49638	0.806043	9.21094e-10	2.90527e-08
CHRM3	90.953	-4.49453	0.567449	1.39849e-16	1.78289e-14
EMID1	20.4593	-4.49247	0.915868	2.05854e-08	4.44769e-07
CD33	20.3919	-4.48962	0.660312	5.17008e-13	3.25301e-11
FXYD6	228.273	-4.48341	0.543763	7.60599e-18	1.2599e-15
GRAMD1B	31.5886	-4.48151	0.875588	1.43553e-08	3.26074e-07
GRID1	4.38365	-4.47503	1.27706	5.00738e-06	5.57775e-05
MAN1C1	22.0659	-4.47453	0.763455	2.228e-10	8.19514e-09
THSD7A	239.864	-4.47129	0.619525	2.21198e-14	1.8573e-12
MYOM1	32.5995	-4.46829	0.779112	4.52704e-10	1.53102e-08
CD74	7675.93	-4.46697	0.53717	3.89342e-18	6.86991e-16
CCDC141	13.9644	-4.46241	0.853828	1.21385e-08	2.80428e-07
RCSD1	86.1456	-4.45854	0.641308	1.43144e-13	1.01324e-11
SNORD89	174.317	-4.4494	0.859723	8.20953e-09	1.99106e-07
TBX2-AS1	23.0464	-4.44693	0.675821	3.17904e-12	1.70882e-10
INMT	17.7547	-4.44414	0.883497	3.1897e-08	6.57101e-07
CC2D2B	24.7268	-4.43687	0.768954	4.43767e-10	1.50497e-08
AC009053.2	38.4052	-4.42978	0.649439	3.64816e-13	2.40739e-11
SERPINF2	211.734	-4.42677	0.809862	1.68365e-09	4.98746e-08
ANKRD20A9P	19.8453	-4.42394	0.896082	3.89671e-08	7.86773e-07
SLC16A9	426.998	-4.42116	0.471217	2.69574e-22	1.17217e-19
COL14A1	78.9902	-4.40309	0.862151	1.06112e-08	2.49089e-07
SEMA3D	25.9317	-4.38692	0.964666	2.30789e-07	3.82293e-06
FCGR2C	88.2299	-4.38286	0.653873	8.32691e-13	5.069e-11
HECW2-AS1	13.0908	-4.37909	0.847588	1.73122e-08	3.83228e-07
AC069549.1	25.8631	-4.36412	0.79687	1.66049e-09	4.93085e-08
SNED1	21.9276	-4.35388	0.683721	1.74409e-11	7.96783e-10
CA4	24.3136	-4.35335	0.813983	5.24324e-09	1.3539e-07
AC091563.1	17.7992	-4.34686	0.781075	1.83334e-09	5.33993e-08
MGP	842.244	-4.34595	0.832919	6.4193e-09	1.60978e-07
LINC00924	10.606	-4.34316	0.840017	1.51812e-08	3.42598e-07
CCN4	24.7296	-4.31716	0.655663	3.15771e-12	1.70489e-10
ITGA11	22.6889	-4.31481	0.800213	3.33265e-09	9.10776e-08
LDB3	19.7633	-4.30815	0.873789	4.04556e-08	8.13456e-07
CYSLTR1	24.5704	-4.29433	0.798876	3.92653e-09	1.05298e-07
SLC7A8	31.2309	-4.28446	0.545709	1.87786e-05	0.000174593
TBC1D10C	22.1458	-4.28368	0.999145	6.6257e-07	9.56914e-06
LILRB2	40.9704	-4.26677	0.914455	1.1549e-07	2.08156e-06
DIO2	19.605	-4.26436	0.894196	6.52298e-08	1.25067e-06
GPRASP1	25.5845	-4.24303	0.675485	1.27592e-11	5.95183e-10
FAXDC2	58.5547	-4.2426	0.665083	6.90966e-12	3.41972e-10
SYNPO2	213.55	-4.22828	0.782734	2.42628e-09	6.89381e-08
SLC38A4	36.3424	-4.22313	0.703007	8.22916e-11	3.27954e-09
HEYL	155.863	-4.22114	0.92731	1.77705e-07	3.04726e-06
CD3E	34.418	-4.19399	1.10375	4.50499e-06	5.09269e-05
KLF2	92.9952	-4.19392	0.547854	1.08789e-15	1.1879e-13
SLC23A3	56.0191	-4.19327	0.970932	4.79441e-07	7.27332e-06
CCDC146	415.187	-4.18636	0.522441	4.7403e-17	6.67204e-15
ITGAL	49.4176	-4.18385	1.03079	1.53801e-06	2.00057e-05
PLCXD3	39.3993	-4.17654	0.99042	8.48123e-07	1.18975e-05
ZNF781	9.71265	-4.17042	0.771282	3.48805e-09	9.48985e-08
RCN3	12.589	-4.15677	0.785118	8.05616e-09	1.95581e-07
KIF5C	32.5832	-4.15095	0.637184	3.57457e-12	1.89219e-10
IQGAP2	393.821	-4.14999	0.889509	1.0437e-07	1.89942e-06
KCNMB1	22.5617	-4.1491	0.64186	4.39405e-12	2.29111e-10
CALHM5	18.666	-4.14766	0.742996	1.29229e-09	3.94823e-08
TRAC	122.282	-4.14491	0.789447	5.5563e-09	1.42417e-07
SLC6A13	389.296	-4.1247	0.723907	4.5685e-10	1.53337e-08
LMOD1	59.8477	-4.1183	0.993308	1.10391e-06	1.4975e-05
AC006566.2	4.67199	-4.1176	1.12699	1.0465e-05	0.000106265
NRIP2	50.5836	-4.10999	0.51454	5.8237e-17	8.0117e-15
KLF3-AS1	22.8995	-4.10406	0.735664	9.11521e-10	2.88254e-08
CDHR3	15.1292	-4.0976	0.727815	8.14262e-10	2.61229e-08
HHLA2	150.141	-4.08605	0.683592	9.01768e-11	3.57623e-09
SLC40A1	301.127	-4.08153	0.618232	1.68598e-12	9.68283e-11
ADGRG2	18.7795	-4.07742	0.625705	5.46639e-12	2.77306e-10
AC096576.6	55.9328	-4.07257	0.719404	5.19009e-10	1.71245e-08
CSGALNACT1	80.1079	-4.07039	0.628759	3.65613e-12	1.93116e-10
TLE2	32.4866	-4.06487	0.640076	5.30278e-12	2.72028e-10
SPI1	20.8778	-4.05244	0.91225	2.92146e-07	4.67703e-06
LCP1	224.147	-4.05189	0.813887	2.25883e-08	4.83325e-07
FZD4	285.19	-4.04948	0.408985	2.08196e-24	1.3341e-21
BCL11B	73.403	-4.04848	0.638739	9.84923e-12	4.73035e-10
PDE4B	23.034	-4.03721	0.689259	2.85552e-10	1.01506e-08
USP2	60.7183	-4.029	0.616632	2.42863e-12	1.33794e-10
CALCRL	107.189	-4.01782	0.625279	5.65423e-12	2.86238e-10
SCARF1	26.3513	-4.01713	0.809863	2.88633e-08	6.0328e-07
CNTN4	26.8627	-4.00317	0.764636	5.72482e-09	1.46117e-07
GAL3ST4	35.6952	-3.99489	0.765798	7.51725e-09	1.84808e-07
DRAIC	77.3166	-3.99267	0.769375	7.96472e-09	1.93554e-07
PCDH9	21.3689	-3.99093	0.577541	0.00908787	0.0296317
RGS16	47.628	-3.98953	0.87719	1.88784e-07	3.20908e-06
VIPR1	6.85677	-3.98424	1.08232	1.22612e-05	0.000121613
PTPRC	345.26	-3.97627	1.2282	2.93046e-05	0.000253848
EPHB6	36.1175	-3.97424	0.505465	1.17147e-16	1.50927e-14
FES	26.8593	-3.95376	0.668301	1.85813e-10	6.95014e-09
SCN1A-AS1	45.7245	-3.94002	0.689935	4.84816e-10	1.60616e-08
DEFB1	61.3788	-3.93445	0.6474	0.000101373	0.000732035
MPEG1	64.1308	-3.93269	1.0847	8.30364e-06	8.70025e-05
MFNG	47.3808	-3.92667	0.566438	1.8928e-13	1.30937e-11
EYA4	12.1022	-3.92192	0.71467	2.28708e-09	6.52112e-08
STON1	45.0645	-3.91905	0.563997	1.16705e-13	8.40756e-12
NOS2	5.31602	-3.91411	1.12811	2.86689e-05	0.000249406
CLEC1A	20.9165	-3.91287	0.849765	1.40757e-07	2.46932e-06
LAIR1	92.9255	-3.91175	0.745317	5.92683e-09	1.50488e-07
AC105233.5	57.6749	-3.91166	0.704792	1.03956e-09	3.22464e-08
GRASP	112.695	-3.9025	0.511017	9.7367e-16	1.0714e-13
IKZF3	51.0723	-3.89746	0.844505	1.42155e-07	2.48872e-06
CMKLR1	60.6204	-3.89465	0.95611	1.47225e-06	1.92738e-05
CCDC170	18.7972	-3.89206	0.802235	5.06313e-08	9.95858e-07
ANKS1B	31.7119	-3.89153	0.699165	1.45414e-09	4.38221e-08
KIAA1211L	69.9133	-3.87839	0.807676	4.91298e-08	9.71032e-07
LAMC3	34.1614	-3.87837	0.942743	1.36024e-06	1.79912e-05
LINC01622	108.344	-3.87744	0.965048	1.84554e-06	2.34057e-05
CDH16	197.848	-3.87475	0.484628	5.49855e-17	7.60736e-15
OLFML3	60.6748	-3.87092	0.933043	9.63288e-07	1.32971e-05
KATNAL2	103.392	-3.86909	0.709665	1.81154e-09	5.30819e-08
SLC38A11	48.1356	-3.86382	0.891789	5.28534e-07	7.87144e-06
ZNF704	223.176	-3.86203	0.711435	2.16562e-09	6.20386e-08
ADAMTS9-AS1	197.391	-3.85556	0.523327	6.76837e-15	6.19586e-13
HAAO	59.1355	-3.85444	0.841605	1.65529e-07	2.86063e-06
ARHGAP30	84.2242	-3.85214	0.911705	7.683e-07	1.08895e-05
MX2	44.9938	-3.84648	0.758352	1.31792e-08	3.0161e-07
CD37	112.497	-3.82893	0.888464	5.37703e-07	7.97871e-06
PDE2A	91.8573	-3.82865	0.614066	1.76259e-11	8.03727e-10
AL353743.1	57.3533	-3.82822	0.435632	2.27941e-10	8.35897e-09
RTN1	26.8461	-3.82526	0.923624	1.23871e-06	1.65547e-05
DLG2	35.2665	-3.82223	0.986445	3.27078e-06	3.87748e-05
WAS	62.9831	-3.82169	0.990721	3.48798e-06	4.08918e-05
HCK	33.8462	-3.82113	0.805034	7.61505e-08	1.44413e-06
PNPLA7	27.054	-3.80326	0.812467	8.31588e-08	1.56086e-06
MAP4K1	22.5418	-3.79923	0.730491	9.14188e-09	2.1824e-07
GNG2	35.8496	-3.79901	0.62904	7.48857e-11	3.01582e-09
EDNRA	158.522	-3.79684	0.553268	2.92961e-13	1.95441e-11
SHANK3	17.4787	-3.79478	0.768907	4.15147e-08	8.33374e-07
FKBP5	747.407	-3.78803	0.44396	6.46192e-19	1.38024e-16
AGMAT	180.052	-3.78272	0.472508	4.24131e-17	6.07505e-15
AEBP1	202.722	-3.78192	0.882297	5.84233e-07	8.57509e-06
MSI1	4.05373	-3.78168	1.21615	5.81082e-05	0.000456873
KLF9	651.205	-3.77988	0.420339	1.13442e-20	3.54142e-18
ENTPD2	28.3755	-3.77348	0.795145	9.35076e-08	1.72886e-06
C3AR1	55.7824	-3.7628	0.801342	9.64019e-08	1.77429e-06
NR5A2	14.4444	-3.7591	0.767903	4.23271e-08	8.48284e-07
VSIG4	80.0875	-3.75896	0.898517	9.41256e-07	1.30225e-05
SEMA6C	33.5169	-3.75565	0.673877	1.11351e-09	3.43216e-08
OTUD7A	17.2299	-3.75245	0.782417	6.98296e-08	1.33256e-06
PTPRB	241.575	-3.74583	0.508409	8.02835e-15	7.32174e-13
WDFY4	39.5415	-3.74373	0.74145	1.82344e-08	4.00729e-07
FLRT2	22.28	-3.73238	0.690383	3.00202e-09	8.32566e-08
HIC1	58.3756	-3.72281	0.67346	1.32197e-09	4.03384e-08
AC069549.2	24.8308	-3.72167	0.834141	2.393e-07	3.93713e-06
CNDP1	5.53195	-3.7042	1.04638	2.36786e-05	0.000211742
CACNA1D	75.0462	-3.68824	0.699676	4.93313e-09	1.28886e-07
ABCA6	21.9056	-3.68392	0.731282	1.7961e-08	3.95792e-07
IQUB	58.7926	-3.68097	0.686547	3.06327e-09	8.43786e-08
TRIB2	421.035	-3.6798	0.485849	1.60626e-15	1.65731e-13
IRAK3	54.1177	-3.67556	0.499522	8.2664e-15	7.48278e-13
SPRY1	397.506	-3.67472	0.442743	4.45275e-18	7.74461e-16
MSR1	119.869	-3.66261	0.76717	6.34019e-08	1.21805e-06
AC092666.1	22.0158	-3.63659	0.828344	3.39864e-07	5.36338e-06
LILRA2	14.501	-3.62494	0.759522	1.04543e-07	1.90114e-06
HSF4	48.1748	-3.6111	0.681514	4.67366e-09	1.22633e-07
NTNG2	5.71653	-3.60578	0.929131	7.66603e-06	8.12659e-05
AC024051.7	173.596	-3.60362	0.627637	3.57088e-10	1.2351e-08
GOLGA8Q	39.1857	-3.58999	0.949542	4.28811e-06	4.8745e-05
AL513548.1	17.3216	-3.58997	0.762715	1.33722e-07	2.36294e-06
DDR2	186	-3.58249	0.628165	4.55528e-10	1.53337e-08
LINC01473	23.5717	-3.57973	0.817782	3.61605e-07	5.67332e-06
CDH11	57.0701	-3.57906	0.934466	4.06211e-06	4.66787e-05
CPXM2	30.5138	-3.57439	0.73186	4.28385e-08	8.56418e-07
AL035530.2	19.3243	-3.57295	0.699748	1.1096e-08	2.58553e-07
TMEM26	6.25884	-3.57194	1.00767	1.80073e-05	0.00016871
N4BP2L1	83.9901	-3.5716	0.463206	5.08841e-16	5.92837e-14
CCL4	57.2992	-3.56802	1.07904	2.59895e-05	0.000229875
KHK	27.7608	-3.56358	0.66609	4.10435e-09	1.09225e-07
AC127502.3	30.7195	-3.56337	0.784457	2.08533e-07	3.48989e-06
HCST	57.3078	-3.56043	0.797024	2.73525e-07	4.40207e-06
LRRC17	74.2725	-3.55532	0.926374	4.07598e-06	4.68161e-05
GLIPR1L2	26.1241	-3.54699	0.862787	1.21429e-06	1.62909e-05
RNF212	66.1245	-3.54225	0.766158	1.29095e-07	2.29115e-06
KLHL6	32.456	-3.54002	0.687774	1.03025e-08	2.43559e-07
SLC2A5	121.377	-3.53492	0.832353	7.07978e-07	1.01647e-05
CXXC4	25.8653	-3.53161	0.837939	9.92232e-07	1.36194e-05
GOLGA8N	84.6666	-3.52959	0.439507	3.17534e-17	4.60236e-15
NCF1	31.456	-3.52745	0.693866	1.49271e-08	3.37801e-07
PER1	372.822	-3.52429	0.35598	2.03548e-24	1.3341e-21
LINC01550	41.5025	-3.52326	0.818631	5.81113e-07	8.53958e-06
FGFR2	30.6476	-3.52117	0.454122	3.60928e-16	4.32936e-14
PLEK	71.3945	-3.52116	0.946915	6.16364e-06	6.71519e-05
BIN2	40.3322	-3.51758	0.834321	8.63851e-07	1.20681e-05
CTTNBP2	196.524	-3.51219	0.659664	3.7513e-09	1.01044e-07
RNPC3	716.848	-3.51119	0.666883	5.17973e-09	1.34034e-07
CLCN5	400.702	-3.508	0.433709	2.60412e-17	3.89021e-15
CDH12P2	29.7741	-3.50476	0.750645	9.20277e-08	1.70538e-06
PRELP	46.7867	-3.50463	0.800461	3.83798e-07	5.98302e-06
AC135983.4	34.6883	-3.50445	0.84273	1.12041e-06	1.51398e-05
PRKCB	87.0948	-3.50162	0.949248	6.80108e-06	7.30831e-05
CDH12P1	29.7083	-3.4998	0.752051	9.90115e-08	1.81683e-06
NRXN2	96.7062	-3.49574	0.922491	4.68624e-06	5.26095e-05
GOLGA8O	108.555	-3.48739	0.513275	4.02085e-13	2.63902e-11
CYP7B1	37.0896	-3.47712	0.617753	7.73785e-10	2.48899e-08
ABCA5	227.623	-3.47599	0.429042	2.21245e-17	3.34616e-15
ADAM28	131.175	-3.47586	0.648	3.09781e-09	8.51743e-08
AC241952.1	76.6717	-3.47463	0.667413	7.20918e-09	1.78761e-07
SPN	99.2117	-3.47388	0.893115	3.14937e-06	3.74267e-05
CES3	109.224	-3.47368	0.899987	3.56862e-06	4.1577e-05
UPB1	99.801	-3.46923	0.547369	1.0112e-11	4.81853e-10
ADCY1	19.8395	-3.46875	0.656022	4.79317e-09	1.25498e-07
CAVIN2	394.609	-3.468	0.527459	2.05431e-12	1.15525e-10
CPED1	38.6342	-3.46492	0.705824	3.13498e-08	6.4802e-07
SNAP25	13.8184	-3.46125	0.605591	4.59905e-10	1.53407e-08
KCNJ8	59.2158	-3.4608	0.971884	1.07506e-05	0.000108847
ACRBP	4.6865	-3.45219	1.03338	4.96734e-05	0.000399981
EMB	30.574	-3.45007	0.656334	7.14121e-09	1.77437e-07
AC024051.8	174.143	-3.44252	0.658295	6.3069e-09	1.58486e-07
AC024051.5	172.693	-3.43916	0.638706	2.72212e-09	7.62757e-08
MYO1F	60.2588	-3.43845	0.769468	2.75648e-07	4.43038e-06
AF228730.5	24.2798	-3.43607	0.755693	2.20267e-07	3.66988e-06
FMO4	38.7407	-3.43196	0.673669	1.14249e-08	2.64949e-07
AMN	71.4543	-3.43193	1.06078	3.30709e-05	0.000281172
AC024051.2	172.453	-3.43187	0.646216	4.09595e-09	1.09121e-07
AC024051.1	174.122	-3.43035	0.661557	7.96128e-09	1.93554e-07
AC024051.11	171.808	-3.42575	0.634018	2.451e-09	6.95593e-08
AC104083.1	133.595	-3.42419	0.515696	1.2931e-12	7.58724e-11
NLRP1	36.9445	-3.41736	0.564987	6.08658e-11	2.48672e-09
RORC	19.7229	-3.41355	0.706521	5.81316e-08	1.12789e-06
COL5A2	113.378	-3.41126	0.583808	2.18191e-10	8.06213e-09
RNU2-1	168.737	-3.40077	0.641736	4.32408e-09	1.14393e-07
RUNDC3B	36.0161	-3.39549	0.580747	2.69669e-10	9.62822e-09
GOLGA8R	73.5022	-3.39462	0.699365	4.00832e-08	8.07969e-07
AKR7A3	51.0695	-3.3928	0.655834	8.79746e-09	2.11678e-07
ERBB3	510.365	-3.38991	0.458449	6.16532e-15	5.66511e-13
SLC27A2	100.425	-3.38988	0.706549	6.07607e-08	1.17329e-06
NCF1B	26.3024	-3.3877	0.728703	1.29415e-07	2.29517e-06
RASA4	176.736	-3.37886	0.551313	3.5405e-11	1.52317e-09
AC024051.3	170.765	-3.37752	0.6546	9.10489e-09	2.17784e-07
MAP2	167.583	-3.37629	0.484448	1.46472e-13	1.03379e-11
AC024051.10	171.962	-3.37268	0.65299	8.85382e-09	2.12824e-07
SRGN	628.029	-3.37137	0.722131	1.07169e-07	1.94448e-06
AC024051.9	172.016	-3.36852	0.636903	4.60437e-09	1.21207e-07
AC024051.12	151.126	-3.36814	0.682284	2.8579e-08	5.98365e-07
COL5A1	96.1987	-3.36631	0.727954	1.34103e-07	2.36795e-06
AC119674.1	6.0996	-3.36604	1.00704	3.97994e-05	0.00033008
SCN2A	16.4911	-3.35863	0.571301	0.0104233	0.033033
SIGLEC10	51.9678	-3.3573	0.959193	1.3932e-05	0.000135318
IGF2BP1	23.7935	-3.35462	0.765413	5.32575e-07	7.91709e-06
OLFML2B	45.7711	-3.35414	0.730466	1.61459e-07	2.79824e-06
MCF2L	121.996	-3.3484	0.580801	3.33818e-10	1.16121e-08
CBX7	176.289	-3.34432	0.586098	4.5897e-10	1.53361e-08
CCDC7	141.974	-3.34364	0.460416	1.56723e-14	1.34849e-12
DOK6	59.4543	-3.34193	0.704531	8.16513e-08	1.53648e-06
RASA4B	64.8634	-3.34162	0.675683	2.77642e-08	5.83311e-07
MARCHF1	93.1507	-3.33151	0.546436	4.15348e-11	1.75281e-09
ARHGEF6	65.5519	-3.33133	0.521695	8.08255e-12	3.95996e-10
ADAMTS9-AS2	78.3739	-3.3285	0.442494	2.2706e-15	2.2567e-13
NR2F2-AS1	302.004	-3.32465	0.645631	9.65185e-09	2.29739e-07
ABCC2	156.17	-3.31695	0.8099	1.38023e-06	1.82062e-05
AC024051.6	169.524	-3.3161	0.631045	5.54543e-09	1.42288e-07
CDH12P3	28.9069	-3.31466	0.768635	4.77421e-07	7.25216e-06
PPP1R12B	282.818	-3.31249	0.331851	7.61598e-25	5.45438e-22
FCGBP	55.9504	-3.30758	0.811269	1.5223e-06	1.98225e-05
HVCN1	38.1608	-3.30742	0.811596	1.63863e-06	2.11115e-05
RIPOR2	118.489	-3.30176	0.826099	2.11266e-06	2.63836e-05
RNU2-6P	28.998	-3.29844	0.745416	3.56226e-07	5.59619e-06
TENM1	110.086	-3.29713	0.686806	5.92024e-08	1.14684e-06
FPR1	29.1427	-3.29452	0.693656	7.08387e-08	1.35076e-06
S1PR1	101.558	-3.28377	0.985335	2.33049e-05	0.000209246
LINC02611	14.8542	-3.28237	0.645185	1.39414e-08	3.17858e-07
MYLIP	247.315	-3.27784	0.509487	5.26589e-12	2.71087e-10
C9orf106	4.95177	-3.27707	1.08201	8.64451e-05	0.000640543
DNAH7	72.3501	-3.27683	0.615007	3.36614e-09	9.17867e-08
NCKAP1L	127.24	-3.27634	0.928978	1.23972e-05	0.000122812
CMAHP	27.8788	-3.27402	0.609891	3.74187e-09	1.00902e-07
NR2F1	472.025	-3.27397	0.719385	1.89175e-07	3.21228e-06
PBLD	213.605	-3.2703	0.589206	1.12198e-09	3.45389e-08
MEIS1	57.4785	-3.26813	0.508856	5.39457e-12	2.74807e-10
AP001528.1	25.6169	-3.26507	0.600743	2.67516e-09	7.52197e-08
DMD	77.8851	-3.25651	0.391332	3.61673e-18	6.47554e-16
AQP7	53.7964	-3.25634	0.689418	8.25278e-08	1.55178e-06
CASC1	54.568	-3.25557	0.601951	2.23647e-09	6.38792e-08
HLX	62.4925	-3.25482	0.724494	2.59114e-07	4.20628e-06
IGFBP5	724.595	-3.25394	0.412823	1.33538e-16	1.71139e-14
ITGA7	35.2055	-3.25154	0.569154	4.55546e-10	1.53337e-08
DACT3	19.1748	-3.24624	0.604055	3.37724e-09	9.19863e-08
ACACB	135.067	-3.2382	0.525819	2.74438e-11	1.2019e-09
ANKRD20A11P	34.1183	-3.22847	0.763033	8.57398e-07	1.19978e-05
LRRK2	439.413	-3.22215	0.488417	1.68006e-12	9.68283e-11
CCNT2-AS1	41.1355	-3.22173	0.778218	1.08019e-06	1.46942e-05
CDH12P4	27.599	-3.22125	0.782993	1.13196e-06	1.52705e-05
SOX9-AS1	34.9565	-3.21406	0.641978	2.1258e-08	4.56064e-07
PDZRN3	19.1953	-3.21246	0.68023	1.01495e-07	1.8568e-06
AC079760.2	44.0913	-3.21076	0.913295	1.31304e-05	0.000129286
LIFR-AS1	14.4573	-3.2065	0.65695	4.50904e-08	8.97019e-07
HLA-DMA	127.148	-3.2041	0.791951	1.70346e-06	2.18427e-05
ANKRD20A5P	40.5715	-3.20323	0.758529	8.28928e-07	1.16605e-05
MAML3	64.2951	-3.19811	0.517683	3.15989e-11	1.37645e-09
AC024051.4	139.053	-3.19787	0.622926	1.06075e-08	2.49089e-07
OAS2	118.176	-3.19038	0.645016	2.73272e-08	5.7562e-07
AC105429.1	4.83324	-3.18495	0.980242	5.41834e-05	0.000429901
GPRIN3	133.851	-3.18253	0.403141	1.44842e-16	1.83693e-14
FGFR3	52.9861	-3.1761	0.689625	1.36651e-07	2.40597e-06
ACADL	82.4202	-3.17178	0.646752	3.57499e-08	7.28206e-07
CLEC2B	74.9544	-3.17148	0.959278	2.6383e-05	0.000232594
ASPN	15.0133	-3.1703	0.674644	1.07246e-07	1.94448e-06
CSF2RA	23.6076	-3.1687	0.75981	1.02562e-06	1.40381e-05
TP53I11	87.6552	-3.16666	0.60714	7.2704e-09	1.79913e-07
SPEF2	312.02	-3.16594	0.554634	4.38463e-10	1.48906e-08
APOM	84.9733	-3.16183	0.652356	4.81805e-08	9.54593e-07
RASGRP3	116.243	-3.15602	0.550805	4.11531e-10	1.40939e-08
INPP4B	114.807	-3.15429	0.443282	5.2279e-14	4.04125e-12
LYG1	48.2569	-3.15019	0.85977	8.22376e-06	8.62397e-05
SLC9A3R2	176.627	-3.14478	0.59516	5.04183e-09	1.31163e-07
PRKCH	91.259	-3.14452	0.482677	3.44899e-12	1.83369e-10
BX664727.3	22.0255	-3.14021	0.770714	1.56416e-06	2.03024e-05
CORO1A	138.9	-3.13756	0.505485	2.37083e-11	1.05926e-09
FAM43A	255.582	-3.13629	0.898634	1.41281e-05	0.000136896
ACSM5P1	22.16	-3.13452	0.591279	4.88975e-09	1.2789e-07
AC091057.4	30.6461	-3.13292	0.526765	1.19692e-10	4.65574e-09
RFTN2	19.1601	-3.13051	0.743643	8.82955e-07	1.22997e-05
AC006460.2	14.2939	-3.1277	0.63294	2.85248e-08	5.97744e-07
GSAP	130.44	-3.12447	0.419776	4.15752e-15	3.97002e-13
LBH	180.419	-3.12348	0.481266	3.41235e-12	1.82217e-10
GAB3	39.7665	-3.12348	0.650034	5.70894e-08	1.10944e-06
TMEM150C	159.564	-3.11908	0.407641	8.6063e-16	9.56911e-14
RASA4CP	68.6227	-3.11874	0.667635	1.06722e-07	1.93787e-06
AC107982.1	50.5603	-3.11361	0.798401	3.06989e-06	3.6643e-05
SGSM1	28.9149	-3.10973	0.715868	5.12865e-07	7.68982e-06
C11orf54	371.271	-3.10319	0.435613	4.6005e-14	3.59046e-12
GFOD1	158.086	-3.09819	0.574445	2.80243e-09	7.81662e-08
PDE4D	156.932	-3.09411	0.382894	2.86807e-17	4.23258e-15
RGN	86.0694	-3.08954	0.732247	8.00736e-07	1.13097e-05
CES4A	51.3493	-3.08848	0.746978	1.26239e-06	1.68619e-05
PRKN	29.6732	-3.08662	0.616072	1.93552e-08	4.2269e-07
F8	192.227	-3.08472	0.655457	9.21945e-08	1.70718e-06
PREX2	168.184	-3.0616	0.990656	5.34916e-05	0.000424827
SEMA5A	240.679	-3.05979	0.519288	1.58428e-10	6.01828e-09
NOX4	112.971	-3.05526	0.681289	2.52138e-07	4.11499e-06
FAM78A	18.3919	-3.05156	0.728355	1.03508e-06	1.41518e-05
PPM1L	70.9936	-3.05081	0.481108	9.74307e-12	4.69957e-10
KLHDC1	17.7165	-3.04905	0.651282	1.37704e-07	2.421e-06
AC012368.1	28.9929	-3.04723	0.609241	2.0853e-08	4.49354e-07
SLC7A9	35.0249	-3.03741	0.765429	2.41971e-06	2.97876e-05
LRRC32	175.767	-3.03214	1.08177	0.000120023	0.000844429
GATA2	42.1688	-3.02519	0.735779	1.26879e-06	1.69196e-05
GUCY1A1	566.361	-3.02426	0.47126	5.77268e-12	2.91024e-10
FCGR2A	158.837	-3.01337	0.560587	3.01957e-09	8.3648e-08
SORL1	393.238	-3.00647	0.515144	2.19017e-10	8.08041e-09
IFI44	55.9737	-3.00404	0.599805	1.98938e-08	4.32127e-07
ANKRD20A1	171.761	-3.00249	0.704047	6.77969e-07	9.77995e-06
SRGAP3	28.8108	-3.00248	0.657629	1.65257e-07	2.85796e-06
SYNE1	896.833	-2.99255	0.526842	5.3286e-10	1.75577e-08
CD14	265.474	-2.99059	1.03101	9.34376e-05	0.000685753
LPAR6	166.03	-2.98751	0.420871	4.99176e-14	3.871e-12
AC211486.12	8.04343	-2.98092	0.933752	5.13298e-05	0.00041128
FOXD2	38.5729	-2.97445	0.581014	1.40143e-08	3.18626e-07
C3orf70	22.474	-2.97297	0.718417	1.2927e-06	1.72101e-05
RTP4	59.9963	-2.96964	0.596679	2.59613e-08	5.5018e-07
AC012181.1	6.83559	-2.9673	0.85141	1.8501e-05	0.000172473
CCDC69	58.2338	-2.96436	0.578032	1.16279e-08	2.694e-07
PCDH10	76.7829	-2.96288	0.763807	3.50111e-06	4.1026e-05
RHOU	52.9358	-2.94063	0.476182	2.46747e-11	1.09043e-09
DAPK2	32.1042	-2.93731	0.700981	9.91896e-07	1.36194e-05
IFIT1	145.99	-2.93549	0.480928	4.41794e-11	1.85477e-09
ARRDC2	243.455	-2.93427	0.337941	1.877e-19	4.52524e-17
MYOCOS	133.698	-2.92676	0.511402	4.12726e-10	1.4115e-08
LRRC19	53.1851	-2.92643	0.733007	2.14668e-06	2.67648e-05
PLEKHA7	64.2709	-2.92404	0.601327	4.40648e-08	8.77333e-07
ZC3H6	343.424	-2.91743	0.299364	8.89704e-24	5.03821e-21
ADSS1	204.759	-2.91653	1.05172	0.000134921	0.000929898
AC108519.1	41.81	-2.91617	0.655217	3.10895e-07	4.93822e-06
IFI6	673.334	-2.91346	0.42119	1.96552e-13	1.35199e-11
AC245060.5	243.452	-2.90922	0.791529	7.29428e-06	7.77992e-05
TXNIP	5250	-2.90774	0.303455	4.57293e-23	2.27247e-20
DOCK10	77.5702	-2.9063	0.52789	1.55957e-09	4.67105e-08
LINC02021	31.6921	-2.89745	0.670912	4.78371e-07	7.26206e-06
MAP1A	76.7942	-2.8906	0.594335	4.30299e-08	8.59539e-07
CREBRF	732.696	-2.88328	0.3144	2.04565e-21	7.21907e-19
FCGRT	573.193	-2.88247	0.397344	1.77631e-14	1.51765e-12
SELENOP	67.2466	-2.87118	0.616331	1.17278e-07	2.10911e-06
SENP7	233.804	-2.87101	0.469895	3.9696e-11	1.68104e-09
SYNE3	42.6239	-2.87099	0.422871	4.47829e-13	2.9079e-11
AL353743.2	6.80596	-2.86387	0.921061	6.0121e-05	0.000471025
SESN1	140.793	-2.8575	0.334571	6.9067e-19	1.44613e-16
ANKAR	29.7613	-2.85669	0.528719	2.63786e-09	7.44285e-08
TCF7L1	102.176	-2.84704	0.420405	4.87721e-13	3.1089e-11
NR2F1-AS1	47.1998	-2.84305	0.632503	2.56917e-07	4.18178e-06
C17orf49	4.26574	-2.83294	1.15645	0.000503886	0.00280001
DEPTOR	52.4819	-2.82536	0.55987	1.96346e-08	4.27641e-07
AC105052.4	55.6544	-2.82442	0.493345	4.35762e-10	1.48196e-08
LIMS2	125.903	-2.82331	0.708968	2.24413e-06	2.78799e-05
SLC22A23	38.6475	-2.81915	0.581462	4.98301e-08	9.81685e-07
PDLIM3	31.677	-2.8138	0.703	2.22113e-06	2.76223e-05
PER2	74.3241	-2.81123	0.457139	3.61287e-11	1.54611e-09
AC133555.4	25.8503	-2.80672	0.587771	7.78535e-08	1.47299e-06
ATP2B1-AS1	16.53	-2.79864	0.642407	5.20301e-07	7.7726e-06
ACSS1	187.214	-2.79745	0.40082	1.25426e-13	8.9564e-12
PER3	78.3223	-2.79303	0.508903	1.65566e-09	4.92249e-08
AC012409.1	33.8183	-2.78684	0.648832	6.44267e-07	9.33804e-06
CCDC30	173.935	-2.77486	0.630658	3.74232e-07	5.84731e-06
VWA1	441.177	-2.77226	0.547151	1.57386e-08	3.53211e-07
RN7SL128P	204.401	-2.75943	0.713984	3.63693e-06	4.22772e-05
AL021368.2	36.2755	-2.75683	0.551105	2.09878e-08	4.51781e-07
LRIG3	32.9056	-2.75006	0.475201	3.54768e-10	1.22882e-08
AL157762.1	5.67386	-2.74645	0.899345	7.7051e-05	0.000582849
PLPP1	29.5198	-2.74264	0.549881	2.12132e-08	4.55504e-07
ARHGAP24	121.214	-2.73759	0.381545	2.65426e-14	2.18349e-12
PCLO	140.534	-2.73367	0.536286	0.0127735	0.0388065
ZFP14	62.6811	-2.73031	0.442008	2.57099e-11	1.13003e-09
C1QTNF3	11.2145	-2.72997	0.59865	0.000513736	0.00284565
AC016571.1	25.9288	-2.72954	0.606064	2.23414e-07	3.71847e-06
C21orf62-AS1	23.0574	-2.72131	0.602764	2.49402e-07	4.08402e-06
JAG2	131.257	-2.71108	0.602263	2.51109e-07	4.10369e-06
MERTK	71.4427	-2.70678	0.373356	2.04544e-14	1.72341e-12
MAOA	178.367	-2.70117	0.589266	1.66671e-07	2.87628e-06
TRMT9B	50.9144	-2.70106	0.493505	1.83862e-09	5.34891e-08
SOX13	102.366	-2.69995	0.445153	6.0176e-11	2.46266e-09
TLR5	50.7799	-2.69157	0.483066	9.0969e-10	2.88049e-08
TBXA2R	42.0165	-2.68808	0.46922	4.59138e-10	1.53361e-08
ADAMTS2	26.3147	-2.67451	0.66256	1.80182e-06	2.2899e-05
RNA5-8SN3	9885.22	-2.67143	0.789207	2.12071e-05	0.000193889
RNA5-8SN2	9883.47	-2.67117	0.789274	2.12521e-05	0.000193889
FP671120.4	9883.47	-2.67117	0.789274	2.12521e-05	0.000193889
RNA5-8SN1	9883.47	-2.67117	0.789274	2.12521e-05	0.000193889
RNA5-8SN4	9883.47	-2.67117	0.789274	2.12521e-05	0.000193889
AL353644.2	9883.47	-2.67117	0.789274	2.12521e-05	0.000193889
RNA5-8SN5	9883.47	-2.67117	0.789274	2.12521e-05	0.000193889
AL592188.1	9883.47	-2.67117	0.789274	2.12521e-05	0.000193889
CLK4	170.808	-2.66552	0.445359	8.74023e-11	3.47185e-09
GRIN3A	4.26036	-2.65243	0.963951	0.00021555	0.00138049
AL451064.1	6.48474	-2.65203	0.819369	4.64583e-05	0.000377842
DYNC2H1	376.775	-2.65083	0.432706	3.6041e-11	1.54507e-09
HLA-F	76.3196	-2.63186	0.571652	1.60481e-07	2.78327e-06
RCAN2	207.814	-2.61451	0.723442	9.67962e-06	9.91998e-05
MPC1	147.395	-2.61446	0.356156	8.12426e-05	0.000608507
SLC27A3	168.192	-2.61314	0.457819	4.73147e-10	1.57178e-08
ALKAL2	230.035	-2.61144	0.754371	1.67019e-05	0.000158058
FP671120.5	73.1509	-2.60714	0.387763	7.90373e-13	4.83557e-11
TGFBR3	132.774	-2.59947	0.304322	6.18928e-19	1.33371e-16
HCP5	131.746	-2.5969	0.517045	2.02334e-08	4.3833e-07
CCDC121	39.2298	-2.59602	0.508743	1.23332e-08	2.84119e-07
DNAH11	251.312	-2.59551	1.01839	0.000250935	0.00156473
AK9	121.159	-2.58477	0.732691	1.33527e-05	0.000130999
PDE7A	108.218	-2.58174	0.550769	1.02334e-07	1.86794e-06
GALM	190.473	-2.58146	0.64188	1.97085e-06	2.48139e-05
PGAP1	44.5687	-2.56958	0.431853	1.12261e-10	4.3737e-09
RGL1	254.998	-2.56407	0.654696	3.06757e-06	3.66333e-05
AL731563.4	6.98934	-2.5626	0.736204	1.95258e-05	0.000180369
TSPYL2	114.756	-2.55877	0.461322	1.10892e-09	3.42232e-08
CISH	49.3896	-2.55661	0.497501	1.1768e-08	2.72128e-07
SERHL	3.97272	-2.5552	1.32583	0.00142744	0.00657054
AMY2B	39.1149	-2.54779	0.534099	7.33622e-08	1.3956e-06
EDIL3	178.822	-2.53914	0.761846	2.63233e-05	0.000232152
FP236383.3	135.648	-2.5309	0.399078	9.76585e-12	4.69957e-10
PDE7B	65.7047	-2.52472	0.617758	1.50305e-06	1.95822e-05
SCAPER	534.181	-2.5147	0.492424	1.25509e-08	2.88315e-07
SLC17A1	340.217	-2.51203	0.861849	9.56543e-05	0.000698406
VSTM4	125.912	-2.51142	0.730421	1.84861e-05	0.0001724
PLXNC1	82.7298	-2.50392	0.475316	5.13879e-09	1.33258e-07
PCMTD1P3	36.8599	-2.5034	0.444976	6.88369e-10	2.22896e-08
TCP11L2	61.064	-2.4966	0.384399	2.88924e-12	1.57742e-10
NFIA	2005.16	-2.48886	0.377686	1.877e-12	1.06538e-10
LIFR	273.013	-2.48839	0.339851	1.0796e-14	9.66484e-13
PLEKHG1	74.418	-2.48617	0.397394	1.90732e-11	8.64867e-10
MEIS2	164.106	-2.48533	0.828842	7.50624e-05	0.000569576
NRGN	58.8206	-2.48174	0.452086	1.7151e-09	5.06214e-08
IKZF2	37.1422	-2.48103	0.510381	4.65904e-08	9.2384e-07
CSPP1	273.329	-2.46099	0.286811	6.46373e-05	0.000501777
KRBA1	178.031	-2.44972	0.517754	8.6413e-08	1.61238e-06
JAM3	198.006	-2.44361	0.466606	6.53186e-09	1.63129e-07
CPQ	297.386	-2.4389	0.31058	1.82949e-16	2.28451e-14
KCTD12	305.215	-2.43734	0.377671	4.67111e-12	2.42003e-10
WDR60	1095.8	-2.43481	0.445359	1.81921e-09	5.31737e-08
ALDH3A2	277.382	-2.42673	0.388968	1.87005e-11	8.49547e-10
ZNF331	124.754	-2.4247	0.358713	5.72648e-13	3.57538e-11
AC090643.1	4.33305	-2.41259	1.23019	0.00118639	0.00564097
LRRC75B	90.7812	-2.4085	0.567577	8.22006e-07	1.15765e-05
OTULINL	60.3352	-2.40774	0.672399	1.12626e-05	0.000113184
CTSS	435.06	-2.40191	0.625662	4.20684e-06	4.80247e-05
FAM13A	710.096	-2.37409	0.647634	8.1046e-06	8.51735e-05
PPFIBP2	150.588	-2.36644	0.71621	2.91484e-05	0.000252765
BTN3A1	266.882	-2.36041	0.425164	1.1469e-09	3.52614e-08
MT-TL1	3649.35	-2.34746	0.557567	9.0865e-07	1.26216e-05
TTC25	43.842	-2.34738	0.446148	6.21418e-09	1.56641e-07
NPIPB13	678.16	-2.34477	0.633823	7.11415e-06	7.61449e-05
ZNF280D	133.415	-2.33366	0.486426	5.9732e-08	1.15526e-06
S1PR3	89.7283	-2.33147	0.421096	1.37486e-09	4.16521e-08
Z97634.1	4.23178	-2.32855	0.923682	0.000423911	0.00242648
VEPH1	61.6984	-2.32641	0.520614	2.7676e-07	4.44532e-06
ATAD2B	184.003	-2.32186	0.46709	2.49551e-08	5.30243e-07
CCDC148	191.314	-2.3142	0.766186	7.08223e-05	0.000542986
SH3PXD2A	191.211	-2.29163	0.360164	8.3946e-12	4.09636e-10
CLK1	264.851	-2.29146	0.324302	6.7844e-14	5.13044e-12
AL023284.2	4.99114	-2.28669	0.950563	0.000452946	0.00255602
GARS-DT	164.824	-2.28418	0.567186	1.94805e-06	2.45778e-05
LINC01515	46.9394	-2.28219	0.369016	2.16127e-11	9.70977e-10
UTRN	1128.04	-2.27347	0.344397	1.76579e-12	1.00696e-10
NID1	283.998	-2.27236	0.760129	7.97909e-05	0.000599848
LINC01320	1054.3	-2.25237	0.360186	1.68626e-11	7.74726e-10
LRCH2	13.0868	-2.24416	1.06924	0.000777538	0.00400022
AL592310.1	40.279	-2.24287	0.433262	0.00601495	0.0212853
NPIPB5	871.477	-2.24119	0.609533	7.81292e-06	8.24641e-05
PPP1R3E	57.0223	-2.2399	0.314511	4.59765e-14	3.59046e-12
TNRC6C	195.354	-2.23921	0.364971	3.58689e-11	1.5404e-09
VAMP4	191.071	-2.23862	0.410904	2.12909e-09	6.13529e-08
IRF1-AS1	116.271	-2.23679	0.425414	6.12609e-09	1.54741e-07
NFATC2	97.802	-2.23128	0.761672	9.53786e-05	0.000696811
CFD	67.3755	-2.22804	0.570242	3.3694e-06	3.97504e-05
PLPP3	643.42	-2.22673	0.692044	3.90638e-05	0.000325087
ABCC6P1	86.6882	-2.21653	0.762978	0.000101572	0.000733042
ARAP3	70.0415	-2.21553	0.519815	7.51561e-07	1.06958e-05
PDZK1	397.923	-2.21018	0.568168	3.51483e-06	4.11229e-05
KCNQ1OT1	1013.99	-2.20938	0.786774	0.000133775	0.000923569
DDX50P1	70.5026	-2.20245	0.779862	0.000125814	0.000879325
PDZK1P1	311.559	-2.20044	0.554704	2.55796e-06	3.11899e-05
AC026979.4	49.2141	-2.19742	0.542091	1.81474e-06	2.3051e-05
GVQW3	46.4718	-2.19705	0.588902	6.41857e-06	6.95559e-05
ODF3B	84.0682	-2.19582	0.698082	4.98566e-05	0.000400969
WDFY3-AS2	77.4544	-2.19416	0.377172	2.45888e-10	8.87018e-09
TTC32	81.237	-2.19086	0.328567	1.01069e-12	6.06165e-11
AC092828.1	10.6473	-2.18976	0.788388	0.000151496	0.00102755
EGFL7	69.7764	-2.18948	0.420161	7.47521e-09	1.84419e-07
VAMP2	171.03	-2.18845	0.284914	7.07811e-16	7.97926e-14
CCDC171	64.1633	-2.18181	0.637922	1.91006e-05	0.000176979
OSBPL1A	434.846	-2.17544	0.285323	1.09805e-15	1.19364e-13
HERC1	375.285	-2.1731	0.428391	1.52654e-08	3.44178e-07
PBX1	335.802	-2.17193	0.46955	1.41811e-07	2.48603e-06
DOCK11	75.4194	-2.1686	0.439702	3.01146e-08	6.25673e-07
DIRAS3	10.3869	-2.16754	0.860819	0.000343993	0.0020395
RAD51-AS1	33.1252	-2.16664	0.439329	2.89098e-08	6.03362e-07
MAP2K6	45.7236	-2.16513	0.468578	1.42417e-07	2.49128e-06
MFSD4B	344.391	-2.16507	0.521294	1.16536e-06	1.56777e-05
AP000347.1	49.5877	-2.16363	0.62311	1.62239e-05	0.000153837
MAGI2	65.9322	-2.15933	0.526321	1.35251e-06	1.78987e-05
ZNF141	69.7169	-2.1574	0.495734	4.71348e-07	7.19131e-06
AKAP7	99.6113	-2.15015	0.411749	7.21742e-09	1.78784e-07
KIF27	115.098	-2.1497	0.512494	9.52275e-07	1.316e-05
BST2	343.514	-2.14054	0.728024	9.34427e-05	0.000685753
GBP2	575.072	-2.12934	0.440038	4.99374e-08	9.83004e-07
CRY2	117.134	-2.12751	0.381412	1.05434e-09	3.26215e-08
KIZ	66.7815	-2.12512	0.375802	5.80726e-10	1.89738e-08
FCHO2	119.376	-2.1215	0.352729	7.40158e-11	2.98887e-09
TNFRSF14	314.658	-2.1191	0.393707	2.95503e-09	8.22343e-08
PLCL2	81.6663	-2.10618	0.363774	3.01636e-10	1.06601e-08
FRMD4B	223.902	-2.1034	0.306498	2.9617e-13	1.96505e-11
RESF1	266.552	-2.10305	0.305591	2.53778e-13	1.72611e-11
SNAI2	27.946	-2.09942	0.686655	6.76023e-05	0.00052241
IFIT2	112.649	-2.09917	0.453002	1.37103e-07	2.41218e-06
FLACC1	20.2897	-2.09352	1.1158	0.00107202	0.00520203
ZNF397	200.016	-2.09279	0.243799	3.93038e-19	8.86156e-17
ARHGAP42	188.962	-2.08983	0.48801	6.93165e-07	9.96998e-06
AL450384.2	15.4924	-2.08213	1.07203	0.000943134	0.00470215
KIAA0040	125.09	-2.08146	0.387685	3.25502e-09	8.9156e-08
ALDH5A1	99.7319	-2.07956	0.46573	3.07542e-07	4.89134e-06
PTPRG	299.581	-2.07955	0.360094	3.18902e-10	1.12053e-08
FOXO4	52.1618	-2.07852	0.545645	4.81272e-06	5.38197e-05
DDX60	233.394	-2.07798	0.363674	4.5831e-10	1.53361e-08
GOLGA8A	743.736	-2.0741	0.683494	7.01767e-05	0.000539224
LBX2-AS1	29.6106	-2.07112	0.634734	3.5847e-05	0.000301823
ARRB1	53.7298	-2.07018	0.52993	3.50701e-06	4.1075e-05
RNU6ATAC14P	7.7048	-2.07002	0.840804	0.000386912	0.00224745
BX664718.2	11.3265	-2.06371	0.795807	0.000257189	0.00159718
SASH1	471.488	-2.05051	0.353915	2.9331e-10	1.04112e-08
HDAC5	61.8471	-2.04615	0.415819	3.46075e-08	7.09017e-07
GK	72.6653	-2.04347	0.875209	0.000452847	0.00255602
FAM184A	88.911	-2.04122	1.01982	0.000869153	0.00439632
INTS3	83.6415	-2.04091	0.442857	1.47529e-07	2.57331e-06
CFAP53	46.3809	-2.03692	0.627943	3.55089e-05	0.000299287
ZGLP1	4.61194	-2.0327	1.01542	0.00105063	0.00512124
CNTRL	227.485	-2.032	0.428506	7.995e-08	1.50796e-06
AC243772.3	11.1373	-2.03096	0.995776	0.00086665	0.00439004
ANKRD44	109.709	-2.02653	0.370245	1.78698e-09	5.24571e-08
ZNF699	11.3699	-2.02481	0.601725	3.05894e-05	0.000263013
AC242842.1	168.195	-2.00613	0.487529	1.3731e-06	1.8122e-05
ZNF362	135.541	-2.00402	0.380255	5.60228e-09	1.43366e-07
RNU2-30P	58.5739	-2.00342	0.803566	0.000311515	0.00187943
CENPC	221.911	-2.00035	0.393017	1.3883e-08	3.16824e-07
AL589935.1	15.6322	-1.99877	0.814282	0.000348711	0.00206095
LINC01534	10.6017	-1.99694	0.585596	2.23895e-05	0.000202595
MIR100HG	47.5136	-1.99017	0.843004	0.000428941	0.00245008
ZNF204P	37.5681	-1.98547	0.678849	0.000102282	0.000737728
SPATA17	40.9437	-1.98471	0.489095	1.68669e-06	2.16619e-05
SYNE2	2998.73	-1.98346	0.441619	2.6272e-07	4.25348e-06
AC131571.1	54.8891	-1.98199	0.533614	6.58081e-06	7.09981e-05
CBLB	112.41	-1.97974	0.31586	1.46293e-11	6.7723e-10
AC244033.2	16.5748	-1.97718	0.930311	0.000710324	0.00371646
IQSEC1	126.542	-1.97711	0.389087	1.45333e-08	3.29503e-07
ATP1B1	5895.28	-1.97441	0.393498	2.0655e-08	4.45877e-07
NSRP1P1	97.8895	-1.9722	0.600627	3.11729e-05	0.000267369
GRAMD2A	26.7898	-1.97137	0.906288	0.000628153	0.00335944
TCEA3	573.651	-1.96764	0.751475	6.89629e-05	0.000530903
SPDYE6	30.389	-1.96583	0.653577	7.74609e-05	0.000585768
B3GNTL1	14.3237	-1.95803	0.701787	0.000140452	0.000962567
LPCAT2	46.1484	-1.95437	0.561038	1.63365e-05	0.000154844
SH3TC1	75.1389	-1.95427	0.506116	4.12838e-06	4.72842e-05
FN3K	34.6565	-1.95014	0.635388	6.22228e-05	0.00048453
ABCC6	98.1616	-1.94382	0.55338	1.4632e-05	0.000140881
SH3YL1	154.124	-1.94293	0.322866	7.1615e-11	2.89672e-09
YPEL3	224.032	-1.93313	0.386096	2.22277e-08	4.76028e-07
MTND1P23	31352.9	-1.93214	0.596975	3.42987e-05	0.000290495
RCBTB2	94.0723	-1.9311	0.411108	1.0332e-07	1.88312e-06
DSEL	41.1392	-1.92996	0.613276	5.21768e-05	0.00041615
MAPK10	155.736	-1.92923	0.527322	8.33764e-06	8.72835e-05
SMAP2	269.113	-1.92317	0.327066	1.76407e-10	6.63913e-09
AL591721.1	53.1473	-1.91799	0.887892	0.000670241	0.00353484
SPDYE17	19.7474	-1.91791	0.716555	0.000202313	0.00131054
AGBL3	47.9679	-1.91786	0.619608	6.09135e-05	0.000475809
SNX29	263.926	-1.91733	0.482057	2.46078e-06	3.02321e-05
TCEANC	28.8891	-1.91699	0.570468	2.4055e-05	0.000214792
ALDH6A1	316.698	-1.91199	0.502666	4.9296e-06	5.50118e-05
PCMTD1P2	100.922	-1.90995	0.415478	1.57499e-07	2.73726e-06
CNOT6L	435.293	-1.90981	0.322134	1.29074e-10	4.98092e-09
IGFBP4	1557.98	-1.90616	0.605052	4.98617e-05	0.000400969
AL603750.1	9.69642	-1.90601	0.756497	0.000369315	0.00216381
JAK3	41.5637	-1.90577	0.63204	7.76538e-05	0.000587044
MMP11	35.5827	-1.90503	0.692832	0.000171841	0.00114145
AL356599.1	32.929	-1.8996	0.670453	0.000122019	0.000855211
BCL2	275.979	-1.89958	0.415321	1.87238e-07	3.18828e-06
PPARGC1B	25.3151	-1.89798	0.541456	1.51723e-05	0.000145623
LINC01719	38.6826	-1.89758	0.607337	5.03081e-05	0.000404157
KPNA5	153.653	-1.89722	0.410363	1.42876e-07	2.49571e-06
RSBN1	218.88	-1.89429	0.368209	1.08058e-08	2.52794e-07
UGT2B7	1172.35	-1.8941	0.405706	1.19858e-07	2.14915e-06
RTCA-AS1	48.0878	-1.8917	0.717413	0.000214825	0.00137673
SYNM	46.0223	-1.89018	0.757077	0.000328169	0.00196096
IL18BP	48.6649	-1.88598	0.899848	0.000760143	0.00392816
SPATA6	62.8207	-1.88164	0.437303	6.21573e-07	9.0468e-06
AL161457.2	42.5803	-1.88054	0.583764	3.8404e-05	0.000320252
OSGEPL1	90.9864	-1.88036	0.410191	1.62273e-07	2.81035e-06
PHKA2	52.4089	-1.87948	0.785628	0.000416225	0.0023881
KLC4	94.8997	-1.87243	0.368882	1.50037e-08	3.39221e-07
AC142472.1	20.3476	-1.87211	0.659962	0.000131209	0.000910756
GUSBP1	187.765	-1.87077	0.569894	3.20547e-05	0.000273775
MRPS30-DT	16.844	-1.87047	0.700933	0.000207923	0.00133927
ADHFE1	15.4232	-1.87042	0.701409	0.000206564	0.00133205
SMIM10L2B	21.3549	-1.86725	0.659189	0.00013898	0.000954358
GRK3	44.9343	-1.86537	0.52443	1.25759e-05	0.00012443
AC135983.3	248.948	-1.86375	0.621258	7.98349e-05	0.000599994
AKAP9	2514.08	-1.86107	0.380961	4.02523e-08	8.10035e-07
TNRC18	71.2977	-1.8605	0.309106	7.12379e-11	2.88626e-09
TMEM106A	139.826	-1.859	0.466422	2.3919e-06	2.9505e-05
TRANK1	37.9287	-1.85602	0.546477	2.27158e-05	0.000205068
FTX	545.761	-1.8558	0.588233	4.92379e-05	0.000397329
SH3BGRL2	135.135	-1.85566	0.323907	4.29251e-10	1.46185e-08
GPM6B	29.3455	-1.8544	0.543116	1.92787e-05	0.00017829
TMEM47	317.385	-1.85412	0.424543	4.7971e-07	7.27332e-06
RSBN1L	273.239	-1.85385	0.218245	9.01605e-19	1.79951e-16
ZKSCAN2-DT	17.8463	-1.85085	0.669468	0.000163997	0.00109827
MBTD1	36.608	-1.84764	0.598539	6.09399e-05	0.000475809
FAM228B	92.8251	-1.84683	0.391954	8.80054e-08	1.64084e-06
CADPS2	129.939	-1.84519	0.53744	1.93998e-05	0.000179341
RPGR	89.125	-1.84316	0.558328	3.01217e-05	0.000259725
COL1A1	921.991	-1.84243	0.642534	0.000117976	0.000832914
FAM185BP	13.394	-1.84072	0.646707	0.000134116	0.000925396
FGF14-AS2	41.6881	-1.84047	0.485508	5.46568e-06	6.03306e-05
NAALADL2	31.0894	-1.83922	0.544014	2.30369e-05	0.000207374
ZNF322P1	25.5205	-1.83438	0.744394	0.000335585	0.00199548
ZNF66	18.931	-1.83392	0.951468	0.00106014	0.00515836
ARID5A	88.8305	-1.83296	0.40668	2.54038e-07	4.14045e-06
MIA2	541.81	-1.82879	0.40401	2.26072e-07	3.75758e-06
PPARGC1A	109.675	-1.82859	0.762279	0.000397281	0.00229727
ZNF710-AS1	36.3271	-1.82544	0.546414	2.85319e-05	0.000248659
AL050309.1	32.1975	-1.82458	0.446256	1.48379e-06	1.93884e-05
ARL15	75.1758	-1.82149	0.367862	3.0709e-08	6.36936e-07
SMG1P1	161.732	-1.82121	0.577837	4.9532e-05	0.000399108
FUT1	13.5343	-1.82045	0.741167	0.000346845	0.00205291
ANKRD36B	1267.8	-1.81762	0.526	1.79969e-05	0.00016871
ZNF44	125.683	-1.81723	0.44829	1.75821e-06	2.24501e-05
NPL	47.531	-1.81616	0.411225	3.84977e-07	5.99757e-06
CAHM	10.1221	-1.80683	0.639235	0.000162147	0.00108798
NR1H3	80.3004	-1.80556	0.43217	1.10978e-06	1.50379e-05
VSIR	136.08	-1.80313	0.600611	8.03447e-05	0.00060308
CHD9	1104.96	-1.80291	0.339498	4.38701e-09	1.15861e-07
ARHGEF17	405.179	-1.80204	0.533445	2.38949e-05	0.000213519
R3HDM2	291.91	-1.79951	0.384419	1.07644e-07	1.95025e-06
SYCP3	30.6451	-1.79926	0.768879	0.000439998	0.00249975
RFX3	84.9692	-1.79907	0.417976	6.55597e-07	9.47968e-06
SOCS2	73.4737	-1.79494	0.519515	1.83824e-05	0.000171565
UBN2	344.358	-1.79156	0.335654	3.71831e-09	1.00489e-07
APTR	33.4376	-1.79134	0.786073	0.000539486	0.00296668
PDE4A	147.869	-1.79034	0.399289	2.86573e-07	4.59385e-06
BAZ2B	1157.1	-1.78968	0.590533	7.27853e-05	0.000555587
SEC31B	23.9039	-1.78807	0.50707	1.40382e-05	0.000136082
SNX18	136.188	-1.78659	0.259685	2.80943e-13	1.88456e-11
SRP14-AS1	31.917	-1.78332	0.654054	0.000174099	0.00115355
KIAA1109	805.021	-1.78156	0.354928	2.04389e-08	4.41995e-07
XRN1	333.589	-1.78137	0.399833	3.07871e-07	4.89339e-06
SLC45A4	103.335	-1.7812	0.334219	4.16236e-09	1.10527e-07
ARID4A	659.549	-1.77922	0.393388	2.33369e-07	3.85779e-06
DMXL2	135.348	-1.7764	0.415481	6.91632e-07	9.95934e-06
GABPB1-IT1	79.6617	-1.77052	0.352627	2.26196e-08	4.83571e-07
ERO1B	148.629	-1.77001	0.40326	4.19308e-07	6.46212e-06
ANKRD55	35.4193	-1.76851	0.687773	0.000274492	0.00169041
PELI1	116.131	-1.76785	0.48308	8.91546e-06	9.24974e-05
C5AR1	34.8913	-1.76745	0.943604	0.0011868	0.00564097
AC017099.1	23.9797	-1.75931	0.897522	0.000973127	0.00481619
TET2	179.396	-1.75757	0.306336	3.79793e-10	1.30621e-08
C1orf115	147.718	-1.75351	0.456229	4.37311e-06	4.96435e-05
SAMHD1	390.316	-1.75314	0.440287	2.4734e-06	3.03565e-05
SNORD3B-1	715.102	-1.74989	1.14714	0.00185937	0.00824694
MYO9A	491.186	-1.74897	0.210351	4.16111e-18	7.28942e-16
ERVK9-11	16.4493	-1.74817	0.69675	0.000317871	0.00191115
MTND2P28	19836.1	-1.74791	0.505948	1.81002e-05	0.000169385
DPY19L2	71.79	-1.74743	0.56682	6.02952e-05	0.000472142
EPB41L1	505.904	-1.74605	0.375485	1.28196e-07	2.27963e-06
DOCK6	159.186	-1.74276	0.351441	2.88154e-08	6.02796e-07
ANKRD26	613.397	-1.74212	0.580909	8.05873e-05	0.000604529
NR4A2	33.4486	-1.73946	0.812969	0.000738295	0.00383315
SLC4A8	16.1606	-1.73592	0.791311	0.000643839	0.00342154
PEX1	100.281	-1.73469	0.392919	3.63714e-07	5.69546e-06
ANKH	125.499	-1.73435	0.387318	2.88664e-07	4.62432e-06
RAP1GAP	47.6229	-1.73366	0.952786	0.00124269	0.00585968
AC079035.1	17.0441	-1.73088	0.697641	0.00033968	0.00201638
RASGEF1B	39.6455	-1.73015	0.632921	0.000171851	0.00114145
AP000560.1	24.4527	-1.72845	0.729942	0.000427049	0.00244099
CES2	833.482	-1.7251	0.406946	8.34484e-07	1.17184e-05
AC104211.1	15.9916	-1.72435	0.794122	0.000664908	0.00351128
VASN	143.394	-1.72069	0.430341	2.32269e-06	2.87678e-05
SMG1P3	310.147	-1.71981	0.659267	0.000241595	0.00151765
MPZL2	347.5	-1.71695	0.64681	0.000217411	0.00139022
ASB13	64.5576	-1.71694	0.581245	9.64878e-05	0.000702805
DZIP3	322.311	-1.71542	0.345252	2.6596e-08	5.61676e-07
NCOA1	288.984	-1.71454	0.339239	1.68397e-08	3.75157e-07
AC122718.1	341.733	-1.71398	0.772232	0.000599891	0.00323458
CPEB3	82.0157	-1.71349	0.424455	1.94329e-06	2.45304e-05
PEX11A	74.6583	-1.7132	0.379845	2.69022e-07	4.34685e-06
NOD1	34.5397	-1.70763	0.459318	7.10208e-06	7.60491e-05
DZIP1L	143.349	-1.70548	0.67623	0.000297271	0.00181009
AZIN1-AS1	25.2668	-1.70142	0.561183	7.54429e-05	0.000572107
AC104825.1	27.3528	-1.70113	0.558567	7.28612e-05	0.000555933
AC106791.1	30.9025	-1.69985	0.836559	0.000868986	0.00439632
FAM153CP	118.136	-1.6995	0.564689	7.99761e-05	0.000600684
AC084198.4	12.6511	-1.69916	0.939778	0.00135952	0.00631039
RERE	764.262	-1.69709	0.250212	5.10352e-13	3.21945e-11
KAT6B	275.441	-1.69603	0.279853	5.70954e-11	2.35241e-09
GUCY1B1	263.113	-1.69455	0.344644	3.56909e-08	7.27867e-07
PGGHG	135.521	-1.69372	0.751166	0.00056316	0.00307052
RAPGEF2	252.644	-1.69327	0.320991	5.34602e-09	1.37752e-07
AKR7L	21.1979	-1.68805	0.76631	0.000662727	0.003503
CNOT2-DT	22.3919	-1.687	0.524538	4.34077e-05	0.000356725
PCCA	62.9369	-1.68519	0.516794	3.46532e-05	0.00029309
SNORD3B-2	693.583	-1.68245	1.18804	0.00213038	0.00920908
POU5F1	193.897	-1.68033	0.589902	0.000128155	0.000893122
WIPF1	277.818	-1.68014	0.390848	6.52936e-07	9.44682e-06
B2M	20651.9	-1.67977	0.474995	1.35521e-05	0.000132527
SOX7	21.6091	-1.67964	0.966132	0.00156123	0.00711911
RPL23AP32	50.5871	-1.67962	1.14799	0.00202249	0.00882416
CCDC40	20.693	-1.67939	0.745764	0.000570989	0.00310486
RBM48	78.4305	-1.67923	0.371126	2.35493e-07	3.885e-06
AL590399.1	212.752	-1.67676	0.549548	6.92532e-05	0.000532801
AC245100.4	17.3113	-1.6725	0.682596	0.000375004	0.00218977
WHAMMP2	198.772	-1.67213	0.479145	1.59399e-05	0.000151498
AC022144.1	96.2148	-1.66974	0.814386	0.000859975	0.00436028
SSPN	216.409	-1.66834	0.623639	0.000205511	0.00132597
ZNF641	75.1436	-1.66316	0.343368	4.90096e-08	9.69442e-07
RILPL1	21.0431	-1.66266	0.662665	0.000300565	0.00182512
NPIPA7	261.849	-1.6552	0.531175	5.61531e-05	0.000443094
FGD4	407.43	-1.65506	0.271106	4.2885e-11	1.80666e-09
LYST	233.816	-1.65331	0.427122	3.79775e-06	4.38687e-05
IFIT5	150.184	-1.65288	0.350582	9.97924e-08	1.82978e-06
MAML2	339.891	-1.65123	0.304781	2.4974e-09	7.07936e-08
ABCC6P2	22.7678	-1.64906	0.732792	0.000596539	0.00322078
CEP126	120.409	-1.64756	0.389377	8.76873e-07	1.2229e-05
AC006963.1	24.1816	-1.64691	0.740151	0.000618685	0.00331682
AGFG2	51.1453	-1.64154	0.470721	1.67554e-05	0.000158445
ZNF449	28.8287	-1.64038	0.465461	1.50504e-05	0.000144624
STIM2	261.249	-1.63783	0.403467	1.78691e-06	2.2745e-05
STOM	694.981	-1.63754	0.442626	7.53993e-06	8.01035e-05
AL732372.2	21.815	-1.63728	0.604064	0.000178424	0.00117868
UGT1A1	46.002	-1.63634	1.09286	0.00202479	0.00883102
CCDC173	15.5809	-1.63516	0.993416	0.00171554	0.00770299
WHAMMP3	196.689	-1.63413	0.448226	9.1528e-06	9.4597e-05
AC048341.2	26.0911	-1.63411	0.79322	0.000845312	0.00430074
KLHDC2	45.4062	-1.62962	0.389927	9.90612e-07	1.36125e-05
PIK3R1	588.981	-1.62522	0.352658	1.57603e-07	2.73726e-06
FMNL3	192.663	-1.62153	0.47337	2.0668e-05	0.000189269
FAM172A	359.745	-1.62123	0.289775	8.92637e-10	2.83386e-08
AP001372.2	26.1568	-1.62061	0.488576	2.96299e-05	0.00025621
AKAP13	1294.53	-1.61959	0.248992	3.34951e-12	1.79254e-10
EHHADH	366.508	-1.61808	0.457654	1.38212e-05	0.000134403
CDKL1	62.3637	-1.61641	0.683435	0.000434601	0.00247661
TSPAN12	124.843	-1.6161	0.486809	3.00145e-05	0.000258892
C1orf21	61.5626	-1.61517	0.460112	1.55429e-05	0.000148419
ZNF652	215.357	-1.61162	0.244276	1.72147e-12	9.83984e-11
RN7SL4P	469.274	-1.61092	0.704225	0.000527937	0.00291319
RN7SL5P	510.885	-1.60733	0.711715	0.000562642	0.00306904
KDM7A	72.1243	-1.60693	0.466695	1.90939e-05	0.000176979
NXNL2	18.0442	-1.60684	0.700343	0.000562719	0.00306904
LUC7L3	3240.29	-1.60219	0.565923	0.000131432	0.000911524
RBM43	167.185	-1.60063	0.2791	4.23997e-10	1.44598e-08
AC093297.2	31.53	-1.59871	0.895881	0.00143104	0.00657964
KANSL1L	118.115	-1.59857	0.452231	1.3787e-05	0.000134178
SHROOM4	90.8293	-1.5976	0.485958	3.24685e-05	0.000277017
BRWD3	145.815	-1.59658	0.31309	1.30944e-08	2.99952e-07
DHRS12	74.463	-1.59337	0.339967	1.17009e-07	2.10582e-06
IFT88	272.556	-1.59297	0.388362	1.49436e-06	1.94795e-05
SNX13	292.286	-1.59135	0.362054	4.126e-07	6.38298e-06
MEF2A	291.103	-1.59096	0.21211	2.69727e-15	2.65905e-13
MT-ATP8	8380.34	-1.58546	0.544115	0.000105394	0.000757701
AC006547.1	80.8026	-1.58386	0.774689	0.00085545	0.00434144
LRP2BP	21.9662	-1.58337	0.527553	9.11977e-05	0.000671099
SLC22A11	106.013	-1.5763	2.07483	0.00325215	0.0129543
TTC14	353.277	-1.57425	0.432903	9.47209e-06	9.74421e-05
DIP2C	348.065	-1.57395	0.308649	1.36494e-08	3.12078e-07
ADRA2C	16.0228	-1.5732	0.9575	0.00172197	0.00772725
DENND11	125.639	-1.57011	0.435466	1.10713e-05	0.00011163
AC106897.2	20.1203	-1.56735	0.691907	0.000595221	0.00321509
GPRC5B	99.8451	-1.56424	0.390571	2.33961e-06	2.89333e-05
CMBL	344.574	-1.56006	0.40517	4.28077e-06	4.87316e-05
ADARB1	62.1661	-1.55289	0.436673	1.33891e-05	0.000131303
MTND4P12	1740.37	-1.55257	0.554262	0.000146475	0.000999067
ACCS	90.0106	-1.54908	0.368217	9.87202e-07	1.35733e-05
EPB41L4A	97.927	-1.54895	0.411472	5.75328e-06	6.32756e-05
AL512625.1	220.075	-1.54745	0.517487	8.42826e-05	0.000627417
RBMS3	368.456	-1.54692	0.418645	7.74933e-06	8.1935e-05
BCL6	297.132	-1.54609	0.468584	3.19598e-05	0.00027306
IL11RA	55.9039	-1.54582	0.535363	0.000115784	0.000820197
ARGLU1	1808.13	-1.54343	0.5899	0.000241378	0.00151757
DLEU2	42.8832	-1.54278	0.451977	2.15138e-05	0.000195617
ZNF214	14.4753	-1.54138	0.585252	0.000245843	0.00153889
PTCH1	25.5307	-1.54002	0.924098	0.00171746	0.0077102
MYSM1	119.01	-1.53989	0.46375	2.88284e-05	0.000250525
SDCCAG8	364.975	-1.53966	0.474231	3.72259e-05	0.000311495
RUFY3	893.785	-1.5395	0.563273	0.000177015	0.00117033
GPATCH1	131.901	-1.53936	0.358026	6.23835e-07	9.07431e-06
ARAP2	120.939	-1.53864	0.524425	9.98121e-05	0.000723771
DICER1-AS1	18.6311	-1.5374	0.785854	0.00104608	0.00510462
AC110611.1	18.6813	-1.53622	1.09687	0.00228597	0.00975525
PHACTR1	66.4619	-1.53416	0.557028	0.00016173	0.00108578
SLF1	183.826	-1.53403	0.346827	3.61868e-07	5.67332e-06
AL592183.1	225.524	-1.53332	0.549489	0.000149967	0.00101918
TRABD2B	101.415	-1.53299	0.498651	6.58363e-05	0.000509896
KMT2E	1888.13	-1.53246	0.230921	1.39151e-12	8.10606e-11
VPS13B	147.775	-1.53121	0.31407	4.25471e-08	8.51291e-07
MT-ND4	61403.1	-1.52802	0.532893	0.000120753	0.000848579
MTATP6P1	32641.9	-1.52782	0.678026	0.000570195	0.00310124
KMT2B	161.081	-1.52517	0.229542	0.00288951	0.0117816
LINC01023	20.3691	-1.52514	0.765496	0.0010055	0.00494611
AL669831.4	21.7982	-1.5244	0.791714	0.00110376	0.00531707
DMGDH	53.0772	-1.52132	0.679784	0.000598019	0.00322806
INTU	134.073	-1.5198	0.384626	2.71721e-06	3.29831e-05
GHDC	115.4	-1.50996	0.422991	1.25598e-05	0.000124321
N4BP2	69.3211	-1.50966	0.395463	4.61649e-06	5.18982e-05
KIF13B	174.555	-1.50912	0.502364	8.00689e-05	0.000601196
MXI1	729.724	-1.50778	0.466818	4.0057e-05	0.000331764
PLEKHO2	101.752	-1.50458	0.42861	1.57495e-05	0.000150098
AP000866.2	17.2505	-1.50449	0.936446	0.00186002	0.00824831
AC138969.1	364.503	-1.50269	0.554546	0.000188664	0.00123777
SEMA3F	125.143	-1.49819	0.766648	0.00106575	0.00517672
PHF3	1166.3	-1.4981	0.277234	2.7605e-09	7.72622e-08
LYPLAL1	107.669	-1.49736	0.409607	8.64341e-06	9.00586e-05
DMXL1	250.8	-1.49468	0.389619	4.40811e-06	4.99917e-05
MT-TK	122.873	-1.49197	0.679938	0.000654991	0.00346944
KLF12	107.496	-1.49162	0.281945	5.37006e-09	1.38079e-07
HOXD9	117.982	-1.4916	0.639677	0.000486873	0.00271787
AFF3	78.4038	-1.49097	0.989872	0.00204806	0.00891179
DIXDC1	353.354	-1.48912	0.404361	8.12977e-06	8.53933e-05
ANKRD10	211.396	-1.48886	0.393705	5.5802e-06	6.14832e-05
FOXJ3	309.001	-1.48817	0.567331	0.000241359	0.00151757
ITSN2	842.945	-1.48438	0.373569	2.57815e-06	3.1389e-05
ZNF518A	230.666	-1.48318	0.429659	1.8421e-05	0.000171859
AC245297.4	309.682	-1.48201	0.29206	1.53928e-08	3.4609e-07
CNTLN	311.861	-1.47918	0.448553	3.16724e-05	0.00027108
SPRY4	56.4537	-1.47909	0.622676	0.000451595	0.00255076
FGF13	16.9008	-1.47686	1.07588	0.0024992	0.0104742
RNASEL	55.4606	-1.47296	0.336246	4.63775e-07	7.0891e-06
FOXN2	47.9388	-1.47251	0.325437	2.51551e-07	4.10816e-06
GALNT11	337.352	-1.47235	0.456063	4.04976e-05	0.000335072
SLC3A1	18.2362	-1.46956	0.523402	0.000142497	0.000974117
TNS1	1257.45	-1.46869	0.495668	9.25749e-05	0.000680205
MBD5	318.258	-1.46845	0.480265	6.86931e-05	0.000529328
CTSH	326.088	-1.4644	0.348934	1.01508e-06	1.39016e-05
CLDN2	331.747	-1.46343	0.874566	0.00165241	0.00747126
CATSPER2	44.9767	-1.46249	0.545567	0.000198544	0.0012899
TEF	47.1574	-1.46218	0.627692	0.000509983	0.00282937
STK17B	92.0788	-1.46147	0.41643	1.57978e-05	0.000150441
PHACTR2	466.697	-1.46047	0.290927	2.11019e-08	4.53513e-07
ARHGAP6	53.3028	-1.45962	0.490526	9.16177e-05	0.000673782
HOXD8	47.2402	-1.45575	0.818653	0.00142732	0.00657054
IRF2BP2	1145	-1.4513	0.304767	7.63136e-08	1.4461e-06
CPEB4	416.693	-1.44685	0.41432	1.58378e-05	0.000150667
BRWD1	456.733	-1.44357	0.366518	2.94033e-06	3.53566e-05
CEP135	130.234	-1.43987	0.239468	0.00444905	0.0167208
ASH1L	725.605	-1.43764	0.290398	2.89168e-08	6.03362e-07
STARD9	57.6399	-1.43589	0.383217	6.43766e-06	6.97318e-05
NUDT16	220.474	-1.43429	0.363993	2.97307e-06	3.56271e-05
GIGYF1	117.876	-1.43418	0.36313	2.82509e-06	3.4141e-05
MSX1	41.6059	-1.43284	0.521919	0.000177423	0.00117271
BTN3A2	702.522	-1.43002	0.434769	3.25418e-05	0.000277545
CRYL1	624.084	-1.42736	0.398821	1.1255e-05	0.000113154
CALD1	5607.12	-1.4217	0.221958	6.86186e-12	3.40298e-10
AC124798.1	23.4177	-1.42052	0.970654	0.0022398	0.00959895
ZC2HC1A	172.851	-1.41619	0.368852	4.50479e-06	5.09269e-05
RIDA	166.575	-1.41594	0.551596	0.000281919	0.00172974
AL158206.1	36.1535	-1.41221	0.36524	4.17039e-06	4.77204e-05
TMEM161B-AS1	220.318	-1.41143	0.632679	0.000612887	0.00329444
MT-ND4L	6032.13	-1.40911	0.518568	0.000187664	0.00123336
BTG2	162.449	-1.40845	0.454494	6.17204e-05	0.000480926
TMEM44-AS1	32.2902	-1.40806	0.438691	4.27649e-05	0.000351918
ZNF181	54.4829	-1.40661	0.456861	6.85619e-05	0.000528652
UBR3	175.17	-1.40648	0.30929	2.03295e-07	3.41395e-06
FMO1	318.825	-1.40477	0.518632	0.00019316	0.00126098
BCL2L11	52.4893	-1.40359	0.598056	0.000491689	0.00274224
SREK1	1483.91	-1.40098	0.452587	6.1201e-05	0.000477489
FYN	346.244	-1.39836	0.779264	0.00138841	0.00642247
ARHGAP18	515.309	-1.39833	0.373177	6.30115e-06	6.84968e-05
GIN1	44.0332	-1.3962	0.459308	7.07257e-05	0.000542587
KLF7	335.954	-1.39507	0.393061	1.35431e-05	0.000132493
ACAA2	700.263	-1.39336	0.417942	2.81494e-05	0.00024603
SLC22A5	170.434	-1.39152	0.534906	0.000258435	0.0016037
AL450998.2	53.061	-1.38583	0.384157	1.08599e-05	0.000109772
STARD8	86.2947	-1.38358	0.430304	4.44835e-05	0.000364336
MARCHF6	969.8	-1.38328	0.22546	3.64531e-11	1.55725e-09
TSPAN33	111.567	-1.38281	0.764994	0.00134954	0.00627363
SYDE2	35.8013	-1.38267	0.620234	0.00060735	0.00326972
ZNF234	72.7361	-1.37831	0.367241	6.19774e-06	6.7433e-05
UACA	1470.64	-1.3762	0.294606	1.2157e-07	2.17505e-06
NPIPA9	321.463	-1.37432	0.584683	0.000469656	0.00263748
ZNF737	53.9969	-1.36801	0.378252	1.01395e-05	0.000103174
GAA	179.599	-1.36779	0.533303	0.000283328	0.00173604
NLGN1	170.075	-1.35901	0.445353	7.22965e-05	0.000552753
SH3BP2	431.098	-1.35852	0.408011	2.88238e-05	0.000250525
ELF2	207.574	-1.3559	0.311864	5.15449e-07	7.71431e-06
TARS3	96.0025	-1.35529	0.305075	3.44221e-07	5.42159e-06
HECA	164.309	-1.35146	0.448992	8.2417e-05	0.000616355
PCBP1-AS1	110.985	-1.35031	0.3059	3.88395e-07	6.03922e-06
TFEB	55.2223	-1.35	0.353249	4.92353e-06	5.49693e-05
PCMTD2	110.032	-1.34859	0.310899	5.62063e-07	8.27963e-06
AC244669.1	255.63	-1.34594	0.293872	1.75787e-07	3.01649e-06
CHD6	388.906	-1.3458	0.46822	0.000120292	0.000845584
KLHDC8B	78.9069	-1.34545	0.534998	0.000324178	0.00194188
FOXN3	591.685	-1.34323	0.327664	1.55899e-06	2.02678e-05
SGK3	154.638	-1.33981	0.420438	4.55999e-05	0.000371855
TRIM23	111.879	-1.33725	0.303493	4.14996e-07	6.4119e-06
PPM1K	150.397	-1.335	0.418262	4.47969e-05	0.000366411
ATP11C	415.69	-1.32887	0.241836	1.60561e-09	4.79125e-08
TMEM135	109.934	-1.324	0.385216	2.04311e-05	0.000187422
MPHOSPH8	1280.93	-1.32324	0.402146	3.16247e-05	0.000270767
VPS13C	557.085	-1.32043	0.241701	1.92304e-09	5.58117e-08
MAPRE2	288.27	-1.3193	0.507024	0.000259543	0.00160934
NFATC1	87.7528	-1.31898	0.516117	0.000298207	0.00181443
CKMT2-AS1	37.3797	-1.30864	0.670668	0.00105442	0.00513503
MLH3	167.236	-1.3055	0.212607	3.40675e-11	1.47433e-09
SLC46A1	38.1431	-1.30536	0.534523	0.000392598	0.00227559
MOSMO	158.885	-1.30181	0.193211	7.45382e-13	4.58335e-11
PHYH	134.751	-1.30069	0.297734	4.73324e-07	7.2079e-06
OGA	882.657	-1.29965	0.358364	9.38105e-06	9.66688e-05
MNS1	163.579	-1.29785	0.497208	0.000253955	0.0015799
RNF144A	28.4038	-1.2973	0.404078	4.72368e-05	0.000383405
IVNS1ABP	929.802	-1.29462	0.313734	1.38865e-06	1.82875e-05
CYP2U1	38.1768	-1.29069	0.450023	0.000132456	0.000916277
HIBCH	205.74	-1.28622	0.333073	4.09405e-06	4.70015e-05
ID2	2014.07	-1.28502	0.526344	0.000385688	0.0022438
AC008124.1	55.1835	-1.28226	0.420988	7.24888e-05	0.000553671
AUTS2	332.809	-1.28019	0.687281	0.00126655	0.00595275
ZNF638	814.697	-1.27784	0.348264	8.52086e-06	8.90103e-05
CEP162	174.782	-1.27422	0.401735	4.77942e-05	0.000387285
DISC1	43.1954	-1.27317	0.340994	6.9237e-06	7.43352e-05
PLD1	87.7361	-1.27221	0.262554	5.17265e-08	1.01412e-06
AC025171.2	82.9147	-1.27189	0.603295	0.000801075	0.00410743
KIF16B	167.119	-1.26826	0.412257	6.50377e-05	0.000504353
MIB2	91.2651	-1.26569	0.312966	1.91072e-06	2.41443e-05
AL136164.3	97.3852	-1.26269	0.819686	0.00200705	0.00876936
HAUS3	46.647	-1.26108	0.440727	0.000127719	0.000890342
MARF1	262.622	-1.2598	0.280342	2.72879e-07	4.39749e-06
ZMIZ1	407.783	-1.25949	0.285237	3.90851e-07	6.06579e-06
WWP2	321.997	-1.25825	0.288583	4.98656e-07	7.51844e-06
ZDHHC17	88.7498	-1.25738	0.354271	1.27939e-05	0.000126484
USP53	399.123	-1.25565	0.418302	8.32803e-05	0.000621095
FRG1HP	344.994	-1.25457	0.387029	3.84891e-05	0.000320853
SMCHD1	314.269	-1.25268	0.35742	1.57221e-05	0.00014993
TAF3	350.053	-1.25236	0.42224	9.13528e-05	0.000672036
ATP7A	80.7134	-1.25009	0.650477	0.00116582	0.00556188
METTL25	87.9728	-1.24438	0.638244	0.00108639	0.00525602
ARHGEF7	305.754	-1.24354	0.273021	2.09115e-07	3.49722e-06
HELQ	31.3788	-1.24314	0.518749	0.000443004	0.00251449
MYOM2	41.7354	-1.24183	0.725492	0.00165432	0.00747751
EMSY	83.0848	-1.24153	0.374114	2.92903e-05	0.000253815
C3orf62	40.0128	-1.23703	0.494937	0.000322024	0.00193183
MAN1A1	58.1726	-1.23684	0.316978	3.70918e-06	4.29679e-05
ATF7IP	351.299	-1.23645	0.252163	3.73417e-08	7.56465e-07
ARHGAP10	281.509	-1.23581	0.38815	4.72963e-05	0.00038376
TRDMT1	60.1562	-1.23378	0.37703	3.50537e-05	0.000296066
TSHZ1	164.776	-1.23295	0.467202	0.000240391	0.00151293
LINC00909	41.9746	-1.22999	0.555353	0.000663381	0.0035055
PLEKHO1	293.442	-1.22812	0.562947	0.000699202	0.00366772
BRAF	141.248	-1.22635	0.404448	7.57825e-05	0.000574148
NCOR1	1256.49	-1.22387	0.37323	3.39699e-05	0.000288011
LYRM9	73.1114	-1.22362	0.360951	2.22954e-05	0.000201819
DGKD	186.417	-1.22028	0.345178	1.44682e-05	0.000139636
GARNL3	31.0207	-1.22013	0.551057	0.000674641	0.00355574
DNAH14	91.9072	-1.21505	0.441712	0.00016884	0.00112606
LCA5	90.4991	-1.21367	0.414978	0.000108165	0.000774085
BTN3A3	328.599	-1.21246	0.409911	9.55219e-05	0.000697648
ARID4B	1061.98	-1.21085	0.463231	0.000251353	0.00156653
REV3L	327.667	-1.20937	0.316205	4.71318e-06	5.28875e-05
BTAF1	165.233	-1.20803	0.372275	3.79787e-05	0.000317031
TMEM161B	271.386	-1.20699	0.424542	0.000132402	0.000916265
ARHGEF12	701.599	-1.20638	0.203339	1.26238e-10	4.88696e-09
GSN	901.758	-1.20571	0.492272	0.000382	0.00222582
FRMD4A	143.278	-1.20539	0.376658	4.55059e-05	0.000371378
ZNF780B	41.8273	-1.20339	0.333586	1.07404e-05	0.000108789
FOLR1	265.665	-1.2017	0.860064	0.00243438	0.0102556
AC093752.1	47.8794	-1.20056	0.421174	0.000129373	0.000900522
NKTR	1375.5	-1.20037	0.599851	0.000995292	0.00490694
PLEKHH3	87.5236	-1.19988	0.450159	0.000224728	0.00142801
CDC42BPA	435.917	-1.19976	0.285682	9.98263e-07	1.36945e-05
ZNF618	409.559	-1.19929	0.416093	0.000118674	0.000836871
CCDC142	37.884	-1.1985	0.653454	0.0013486	0.00627046
SPAG16	347.077	-1.19789	0.233184	1.11854e-08	2.60387e-07
DNAJB4	98.5001	-1.1964	0.336107	1.2819e-05	0.000126681
TRIM4	351.568	-1.19434	0.397864	8.30215e-05	0.000620115
ZNF671	39.3256	-1.19383	0.47233	0.000306884	0.0018584
GALK2	94.9386	-1.19189	0.431403	0.000170081	0.00113209
TEX9	70.5656	-1.19093	0.302761	3.16964e-06	3.76491e-05
EPM2AIP1	306.663	-1.18704	0.31263	5.13328e-06	5.69e-05
GTF2IP20	34.7836	-1.18695	0.498106	0.000446982	0.00253236
AC079150.1	66.2211	-1.18687	0.334072	1.3687e-05	0.000133472
PKP4	1045.63	-1.18598	0.453177	0.000244587	0.00153221
LONRF1	168.15	-1.18585	0.490889	0.00041222	0.00236679
RRN3P1	34.1472	-1.18575	0.530391	0.00063986	0.00340411
NCK1-DT	36.4996	-1.18308	0.47268	0.00034268	0.0020327
CLCC1	35.6214	-1.18302	0.441654	0.000217333	0.00139022
ZNF302	198.675	-1.17935	0.309488	4.98927e-06	5.56267e-05
RBL2	75.0444	-1.17772	0.30987	5.4034e-06	5.96973e-05
RALGAPA2	233.755	-1.17614	0.515641	0.000561478	0.00306547
PDGFA	289.066	-1.17582	0.388052	7.82214e-05	0.000590419
STAT5B	85.986	-1.17445	0.290376	2.01134e-06	2.52584e-05
UVRAG	148.132	-1.17406	0.304219	4.19076e-06	4.7886e-05
SETBP1	277.623	-1.17256	0.648145	0.00140638	0.00649203
MST1	71.0433	-1.17006	0.541294	0.000743307	0.00385424
REL	158.787	-1.16944	0.475252	0.000372295	0.00217866
TCAF2	76.1521	-1.1687	0.639831	0.00138316	0.00640132
WDR70	353.2	-1.16768	0.711398	0.00179715	0.0080027
GSTA4	68.9039	-1.16533	0.395435	0.000102574	0.000739395
FAM135A	141.775	-1.16129	0.336397	1.9079e-05	0.000176979
SLC25A36	625.965	-1.1607	0.377168	6.4685e-05	0.000501777
RPL32P3	111.205	-1.15888	1.04093	0.0030747	0.012373
RAB11FIP3	316.445	-1.15744	0.477947	0.000408782	0.00234982
FRG1JP	56.1203	-1.15573	0.457648	0.000319469	0.00191934
TRAF5	74.5683	-1.15245	0.604554	0.00119564	0.00567301
FRG1DP	35.4299	-1.15232	0.494729	0.000526502	0.0029071
CTDSPL2	235.398	-1.15209	0.264677	5.09395e-07	7.65192e-06
IRF2	134.15	-1.15168	0.367825	5.53218e-05	0.000437792
CCDC28A	172.908	-1.15044	0.362251	4.89107e-05	0.000394886
ACADM	447.842	-1.1502	0.348243	3.17693e-05	0.000271719
PHTF2	119.011	-1.15007	0.322743	1.26394e-05	0.000125008
TSC22D1	683.356	-1.1494	0.372124	6.44912e-05	0.000501072
MED13L	676.684	-1.14803	0.299573	4.61487e-06	5.18982e-05
ZNF615	44.4542	-1.14717	0.405239	0.000141226	0.000966542
ZNF585A	68.9425	-1.14337	0.409804	0.000151643	0.00102827
JADE2	174.383	-1.14326	0.297727	4.52132e-06	5.10404e-05
ZEB1	437.153	-1.14205	0.313236	9.52558e-06	9.77864e-05
GAB1	76.9219	-1.14174	0.439371	0.000272708	0.00168112
MYCBP2	503.056	-1.14133	0.252764	2.38352e-07	3.92418e-06
PAXIP1-AS1	45.3221	-1.14099	0.410704	0.000172796	0.00114649
AL109918.1	50.0226	-1.13982	1.00014	0.00313156	0.0125589
ACSL1	288.743	-1.13955	0.496146	0.00055366	0.00303094
PXK	173.309	-1.13548	0.977509	0.00300325	0.0121437
TNRC6A	952.642	-1.13509	0.499948	0.000578236	0.00313845
FBXO21	350.134	-1.13489	0.250188	2.24213e-07	3.72922e-06
TPP1	808.005	-1.13306	0.392278	0.000118026	0.000833025
AC093535.2	73.9021	-1.13229	0.459847	0.000386632	0.0022469
LINC00888	80.8348	-1.1293	0.502613	0.000606617	0.00326723
SH3BGRL	543.791	-1.12748	0.307181	9.1801e-06	9.4839e-05
TBC1D12	114.725	-1.12739	0.317493	1.31461e-05	0.000129389
CLYBL	144.421	-1.12589	0.580587	0.00113071	0.00543159
PWWP2A	213.067	-1.1254	0.260469	6.00566e-07	8.77251e-06
ACADSB	125.701	-1.12491	0.433557	0.000262986	0.00162792
EPHA4	105.456	-1.12414	0.494241	0.000591658	0.00320082
ANKRD46	70.9679	-1.12253	0.316864	1.3517e-05	0.000132343
SPAG9	910.184	-1.12227	0.313273	1.18947e-05	0.00011885
SIDT2	102.106	-1.12213	0.361342	6.15816e-05	0.000479997
MAGI3	133.676	-1.12174	0.434553	0.000269838	0.0016647
MLLT10	191.875	-1.1217	0.185845	0.000557132	0.00304652
MTRNR2L10	308.9	-1.12107	0.787692	0.00238574	0.0100802
MUC20-OT1	416.41	-1.11795	0.540163	0.000884999	0.00446072
ACAP2	227.475	-1.11598	0.286486	3.5485e-06	4.1402e-05
PTBP2	66.6319	-1.11537	0.275367	1.93797e-06	2.44759e-05
AFF1	259.306	-1.11445	0.336576	3.10866e-05	0.000266767
KLHL24	284.853	-1.11293	0.616985	0.00142427	0.00656089
TIA1	196.065	-1.11041	0.340405	3.66764e-05	0.000307743
PARP14	1147.54	-1.11004	0.389165	0.000131533	0.000911531
ACAD10	82.7141	-1.10866	0.452287	0.000385745	0.0022438
LMBRD1	264.966	-1.10391	0.447128	0.000370552	0.00217002
RASAL2	326.197	-1.09991	0.287533	4.75271e-06	5.32575e-05
PDS5B	427.937	-1.09902	0.256042	6.76752e-07	9.76818e-06
OTUD1	38.1478	-1.09732	0.44882	0.000404895	0.00233299
ZNF37BP	110.31	-1.09644	0.348285	5.21667e-05	0.00041615
UCP2	181.188	-1.09374	0.38713	0.000145396	0.000991987
FNBP4	602.539	-1.09235	0.534121	0.000925765	0.00462788
SECTM1	73.2703	-1.09195	0.878845	0.00293349	0.011919
ECH1	797.855	-1.08823	0.372997	0.000110072	0.000784849
ATG14	139.458	-1.08716	0.4016	0.000195471	0.00127333
PRDM2	207.717	-1.08625	0.368533	9.58253e-05	0.000699025
RBM12B	129.75	-1.08254	0.374981	0.000117587	0.000830886
IFT122	133.793	-1.08195	0.398074	0.000193043	0.00126055
RNF169	134.781	-1.08065	0.584677	0.00131413	0.00613126
TTC38	122.988	-1.08053	0.340429	4.92745e-05	0.000397329
PPWD1	79.3279	-1.07392	0.426969	0.00032466	0.00194333
LYSMD1	32.2132	-1.0689	0.372201	0.000133619	0.000923013
RCOR3	307.383	-1.06754	0.409296	0.000233763	0.00147771
AC097376.3	71.1407	-1.06655	0.500631	0.00077141	0.00397373
HDAC6	167.584	-1.06506	0.347222	6.83718e-05	0.00052752
ZNF688	76.8144	-1.06503	0.383921	0.000170726	0.00113553
SECISBP2L	409.356	-1.06429	0.272179	3.37752e-06	3.97884e-05
NDUFA5	774.061	-1.06353	0.248687	7.33867e-07	1.04562e-05
UBA5	291.232	-1.06327	0.313776	2.32033e-05	0.000208488
CREBBP	632.484	-1.06182	0.272884	3.62533e-06	4.21771e-05
ALMS1	143.12	-1.06112	0.338696	5.48499e-05	0.000434481
KMT2C	1110.17	-1.06107	0.498938	0.000772854	0.00398033
ZNF808	101.173	-1.0588	0.465547	0.000577856	0.003138
DCBLD1	85.5046	-1.05643	0.379426	0.000161553	0.00108505
PPP4R3B	343.935	-1.0555	0.264425	2.46541e-06	3.02737e-05
ZNF548	30.9533	-1.054	0.414005	0.000299999	0.00182337
ARSD	273.999	-1.05182	0.309489	2.32231e-05	0.000208588
SLK	966.821	-1.0513	0.301236	1.60671e-05	0.000152528
HELZ	298.847	-1.0504	0.349329	8.35167e-05	0.000622667
KAT6A	645.088	-1.0492	0.225572	1.32334e-07	2.34182e-06
DTWD1	125.242	-1.0481	0.283588	7.69663e-06	8.14839e-05
IKZF5	49.9569	-1.04791	0.397643	0.000247053	0.00154408
ARHGEF9	79.6871	-1.046	0.467566	0.000612874	0.00329444
PRKACB	218.062	-1.04494	0.295448	1.45749e-05	0.000140443
STARD13	146.116	-1.03745	0.293452	1.42033e-05	0.00013746
NPAT	201.153	-1.0361	0.29167	1.31773e-05	0.000129644
FAM89A	67.0991	-1.03591	0.333098	6.06905e-05	0.000474571
ICE2	144.304	-1.03258	0.298922	1.85804e-05	0.000173014
IFT81	136.409	-1.03211	0.515083	0.00100401	0.00494091
ABTB1	50.3798	-1.03178	0.360844	0.000128804	0.000897134
DELE1	179.926	-1.03169	0.250442	1.46357e-06	1.91705e-05
PHF2	137.033	-1.0308	0.305783	2.55427e-05	0.000226334
MT-TF	2192.75	-1.03014	0.739344	0.00252017	0.010544
DDX60L	163.61	-1.02999	0.407701	0.000318838	0.00191649
ZNF322	135.364	-1.02673	0.43965	0.00050002	0.00278106
GCFC2	124.912	-1.02667	0.282509	9.67725e-06	9.91998e-05
ENOSF1	337.077	-1.02366	0.404942	0.000316577	0.00190525
CNOT4	185.474	-1.02363	0.323615	4.95158e-05	0.000399108
NOTCH1	112.057	-1.0226	0.554257	0.00137991	0.00638921
CEP112	142.94	-1.02124	0.586555	0.00158072	0.0071918
RNF19A	291.918	-1.01806	0.377663	0.000206693	0.00133246
WDSUB1	31.1204	-1.01714	0.496187	0.000929578	0.00464312
THAP6	49.7095	-1.01677	0.399039	0.000300051	0.00182337
MTR	600.663	-1.01658	0.295145	2.04807e-05	0.000187765
NCOA2	117.575	-1.01615	0.350343	0.000113139	0.000804232
RIC1	109.38	-1.01424	0.285581	1.32406e-05	0.000130127
UPF2	500.337	-1.0105	0.587151	0.00163661	0.00741009
SCAMP1-AS1	58.4294	-1.01025	0.361053	0.00015577	0.00105099
RIMKLB	120.886	-1.00738	0.365731	0.000174475	0.00115573
TBC1D8B	182.604	-1.00536	0.359261	0.000153569	0.00103786
MDM4	445.466	-1.00383	0.336119	9.06064e-05	0.000667568
SLC25A42	80.5821	-1.00248	1.37241	0.00387786	0.0149294
TMCC1	470.676	-1.00044	0.483999	0.000905778	0.00455508
ZNF236	130.153	-0.999861	0.574102	0.00158181	0.00719543
WWC3	275.406	-0.999291	0.449164	0.000654828	0.00346933
RGPD2	137.485	-0.99866	0.548047	0.0013957	0.00645005
UBR2	328.849	-0.998057	0.325613	6.87678e-05	0.000529736
CDK19	290.495	-0.997867	0.382209	0.000260436	0.00161405
PGGT1B	171.095	-0.997136	0.345352	0.000121369	0.000852173
ZBTB41	86.7678	-0.996498	0.371058	0.000217577	0.00139055
SPDYE5	34.9588	-0.994696	1.13955	0.00364982	0.0142129
RBM23	125.873	-0.99437	0.302554	3.48529e-05	0.000294574
PAX2	240.396	-0.993522	0.493911	0.000991519	0.00489131
FBXO17	546.064	-0.99114	0.47159	0.000838225	0.00426915
ZBTB10	280.14	-0.989638	0.307352	4.2928e-05	0.000353141
SBF2-AS1	30.3327	-0.985283	0.63997	0.00225085	0.00963063
PCM1	1160.87	-0.982538	0.37613	0.000253642	0.00157878
PTPN18	246.764	-0.979938	0.345161	0.000138796	0.000953637
ZNF420	59.5281	-0.97964	0.380968	0.000296866	0.00180916
HBP1	102.736	-0.97953	0.338575	0.000117546	0.000830843
DENND5B	95.044	-0.975944	0.350369	0.000161815	0.00108605
MTMR3	57.8855	-0.972231	0.477998	0.000946283	0.00471689
VPS11	126.025	-0.971456	0.373994	0.000268877	0.00165919
H6PD	298.273	-0.968216	0.298587	3.96062e-05	0.000328926
SKI	497.755	-0.966579	0.30519	5.22517e-05	0.000416475
VPS13A	430.46	-0.966043	0.423226	0.00057336	0.00311498
PTEN	497.378	-0.96336	0.262727	8.9139e-06	9.24974e-05
ZNF830	156.656	-0.960854	0.297466	4.36948e-05	0.000358491
RETREG1	881.98	-0.958874	0.649345	0.00232366	0.00988146
N4BP1	241.015	-0.956275	0.30929	6.44587e-05	0.00050098
NIPBL	1313.67	-0.95618	0.40337	0.000444725	0.0025219
ZNF566	40.1263	-0.955643	0.444317	0.000764165	0.00394309
POLR3GL	254.868	-0.953334	0.243354	3.38041e-06	3.98031e-05
ADD3	1198.48	-0.952136	0.284063	2.65901e-05	0.000234336
DNMT3A	233.798	-0.950835	0.538724	0.00153913	0.00703282
CREBL2	378.093	-0.944671	0.360123	0.000240458	0.00151296
RBM33	470.337	-0.943697	0.469646	0.00100473	0.00494348
HOOK3	702.397	-0.943022	0.227325	1.22104e-06	1.63634e-05
HMBOX1	119.281	-0.939597	0.550032	0.00169199	0.00761552
ING3	286.325	-0.935297	0.256312	9.3871e-06	9.66903e-05
CARD6	58.774	-0.933237	0.452675	0.000919457	0.0046058
NUDT12	92.2692	-0.933233	0.50829	0.00140778	0.00649725
ARRB2	261.711	-0.932613	0.451254	0.000915893	0.00459077
EPC1	445.706	-0.932346	0.345518	0.000203707	0.00131782
ZBTB44	641.218	-0.931232	0.254469	9.05593e-06	9.37551e-05
STX7	286.004	-0.931116	0.292594	4.82553e-05	0.000390501
COL27A1	849.343	-0.930469	0.552701	0.00175134	0.00783056
RSRP1	256.663	-0.927978	0.68375	0.00263857	0.0109397
SMARCA2	1072.15	-0.927065	0.279766	3.10917e-05	0.000266767
NFKBIA	2636.71	-0.924026	0.380525	0.000410585	0.00235907
ZNF33A	270.141	-0.922912	0.23629	3.51614e-06	4.11229e-05
CEP120	137.329	-0.9229	0.319949	0.000122048	0.000855211
ATXN1	232.295	-0.921621	0.349613	0.000241905	0.00151831
TCF7L2	565.7	-0.918071	0.438554	0.000798029	0.00409612
RHOT1	149.129	-0.916829	0.313788	0.000110521	0.000787815
CHD2	1094.01	-0.915024	0.405477	0.000562505	0.00306904
EPS8	603.378	-0.913933	0.292665	5.86832e-05	0.000460947
EP300	741.21	-0.913429	0.228077	2.31008e-06	2.86282e-05
PPT1	519.62	-0.912441	0.501309	0.00142924	0.00657264
DZIP1	411.694	-0.911657	0.459735	0.00106236	0.00516543
RAB40B	132.573	-0.911519	0.314517	0.000116909	0.000827058
MORC3	193.758	-0.911058	0.497157	0.00138332	0.00640132
ARID1B	659.891	-0.91088	0.363345	0.000319082	0.00191749
CDADC1	51.1745	-0.910099	0.353817	0.000299063	0.00181873
INO80B	34.0318	-0.909333	0.463984	0.00111763	0.00537724
OTUD6B-AS1	400.461	-0.908781	0.27608	3.43848e-05	0.000291123
PIAS1	207.475	-0.906537	0.325573	0.000163009	0.00109226
CCNL1	397.065	-0.903736	0.491034	0.00137244	0.00636066
SMARCE1P1	27.9755	-0.90356	0.998441	0.00370971	0.0144092
TAF8	132.705	-0.899636	0.388882	0.000536817	0.00295534
EHBP1	415.998	-0.899586	0.431228	0.000872135	0.00441049
TAF1	197.995	-0.896784	0.449856	0.00103854	0.0050754
CLCN4	71.9219	-0.895428	0.445356	0.00103111	0.00504574
TRRAP	76.2119	-0.893493	0.43959	0.000965906	0.00479214
TBC1D15	287.847	-0.886493	0.326592	0.00019925	0.00129345
PTPN4	90.9287	-0.884363	0.366843	0.00041987	0.00240674
TOGARAM1	233.933	-0.881632	0.451494	0.00112578	0.00541006
SBF2	148.545	-0.881237	0.305856	0.000121926	0.000854853
IMMP2L	64.8649	-0.87841	0.354294	0.000381133	0.00222183
CALCOCO2	556.097	-0.876927	0.249901	1.58286e-05	0.000150667
PURA	1156.11	-0.876747	0.228768	4.47064e-06	5.05856e-05
ULK1	242.415	-0.875459	0.516768	0.00175024	0.00782704
CEP290	590.95	-0.874553	0.469094	0.0013181	0.00614626
USF3	247.698	-0.874218	0.435592	0.00101611	0.00498834
MAP3K2	537.512	-0.86849	0.244554	1.36486e-05	0.000133257
NHLRC3	113.142	-0.868374	0.585686	0.00229353	0.0097772
ZRANB1	26.4051	-0.867797	0.495551	0.00160384	0.00728474
MIA3	320.895	-0.86764	0.305819	0.00013886	0.000953806
FAM160A2	71.2908	-0.865698	0.440034	0.00113403	0.00544218
RABGGTB	58.6025	-0.864613	0.35847	0.000444041	0.00251861
MOB3C	29.0898	-0.86326	0.622026	0.00271112	0.0111887
MECP2	274.236	-0.860414	0.197858	5.14395e-07	7.70462e-06
CEPT1	142.001	-0.859825	0.369201	0.000518056	0.00286632
PGPEP1	589.083	-0.859677	0.310418	0.000169356	0.00112888
ATG4C	94.7332	-0.859645	0.252029	2.31464e-05	0.00020813
LRRC27	50.4524	-0.859239	0.398197	0.000774513	0.0039871
MARCHF8	112.516	-0.856507	0.612548	0.00260454	0.0108337
CREBZF	170.423	-0.856055	0.420473	0.000979805	0.00484137
PTAR1	229.938	-0.855991	0.292327	0.000107624	0.000771347
MOSPD2	92.155	-0.85324	0.364772	0.0005167	0.00286011
ETFBKMT	27.0065	-0.851305	0.603461	0.00255037	0.0106429
CRYBG1	474.592	-0.849271	0.823149	0.00349055	0.0137067
KMT5B	375.525	-0.84775	0.351547	0.000427023	0.00244099
AGO4	103.829	-0.847575	0.426411	0.00106122	0.00516127
FUT11	804.235	-0.846556	0.52993	0.00201047	0.00878272
AC093012.1	125.876	-0.844164	0.35022	0.00042655	0.00243929
SENP6	344.263	-0.843651	0.285691	9.83e-05	0.000715149
FBXL17	267.074	-0.843533	0.260783	4.11878e-05	0.00034032
SLFN12	92.2678	-0.841058	0.375404	0.000640108	0.00340468
HPS4	172.49	-0.839792	0.315058	0.000220944	0.00140874
RAB11FIP2	365.38	-0.837471	0.33961	0.000374998	0.00218977
ARHGEF3	131.601	-0.836284	0.384504	0.000737953	0.0038322
CIRBP	1228.67	-0.834822	0.420334	0.00106755	0.00518443
DIAPH2	337.256	-0.834544	0.309931	0.000211557	0.00135921
PKIG	264.616	-0.833726	0.455884	0.00141872	0.00653781
LYNX1	31.4725	-0.833161	0.570804	0.00238046	0.0100615
ZMYM2	256.894	-0.832969	0.457561	0.00142867	0.00657264
USF2	501.03	-0.832923	0.318762	0.000261342	0.00161885
GTF2IRD2	180.362	-0.831287	0.468518	0.00152954	0.0069929
ROCK1	1658.06	-0.828945	0.355356	0.000517373	0.00286319
SRGAP2	382.633	-0.827283	0.278404	9.37155e-05	0.000686927
C20orf194	143.299	-0.825514	0.445943	0.0013529	0.00628806
OS9	113.314	-0.824294	0.416508	0.00108441	0.00525165
SLC12A7	371.525	-0.82367	0.469138	0.00159996	0.00726848
ZNF83	205.798	-0.819062	0.435309	0.00128855	0.00603852
ARID5B	921.329	-0.818943	0.287563	0.000130739	0.000907751
GRK2	239.702	-0.815942	0.296637	0.000178658	0.00117991
SETX	581.275	-0.812923	0.399885	0.000977989	0.0048344
LMBRD2	220.595	-0.811146	0.265016	7.13335e-05	0.000546045
ESCO1	177.932	-0.810067	0.528055	0.00217461	0.00936868
PRPF4B	1080.04	-0.808502	0.406907	0.00107753	0.00522667
SRGAP2C	464.648	-0.80849	0.322666	0.000342863	0.0020333
VPS36	277.961	-0.808013	0.262952	6.77367e-05	0.000523283
INPP4A	61.215	-0.807339	0.414103	0.00116061	0.00554242
PDK3	230.743	-0.807161	0.586526	0.0026637	0.0110223
AKAP10	115.837	-0.80677	0.648974	0.00299784	0.0121278
DECR2	95.6793	-0.804431	0.384774	0.000879181	0.0044369
ZNF644	311.681	-0.803179	0.224675	1.22738e-05	0.000121688
WASH8P	157.654	-0.801357	0.39968	0.00102166	0.00500711
SIRT2	115.423	-0.799848	0.479387	0.00188927	0.00834609
ELF1	372.926	-0.797212	0.299346	0.000228595	0.00144993
ERCC6	63.8017	-0.793378	0.399704	0.00106129	0.00516127
UBL3	194.69	-0.790574	0.293053	0.000210023	0.00135078
SP1	295.744	-0.787767	0.394455	0.0010633	0.00516898
HIPK1	253.739	-0.784366	0.328832	0.000458855	0.00258517
KIDINS220	400.191	-0.784235	0.323399	0.000406814	0.00234127
RFC1	712.466	-0.783996	0.291925	0.000213953	0.00137207
DICER1	605.519	-0.78364	0.268026	0.000108245	0.000774085
MAPK3	319.291	-0.783347	0.3977	0.00111619	0.00537351
ZFYVE9	107.518	-0.783318	0.417018	0.00129321	0.00605221
TMF1	296.629	-0.782902	0.294032	0.000227448	0.00144416
HCFC2	124.619	-0.780521	0.536024	0.00240018	0.0101325
CAPS2	43.4467	-0.777868	0.45176	0.00170164	0.0076533
ZNF514	67.4731	-0.775867	0.428882	0.00149026	0.0068326
ZBTB20	2194.52	-0.774227	0.412012	0.00130371	0.00609199
LETMD1	128.931	-0.773588	0.295467	0.000256026	0.00159037
HMGN3	615.56	-0.773346	0.310539	0.000353654	0.00208409
ARHGAP17	109.795	-0.765329	0.472123	0.00197049	0.00864684
SLC24A1	125.479	-0.761331	0.512215	0.00231525	0.00984912
THADA	167.543	-0.761207	0.285095	0.000220073	0.00140392
SRGAP2B	566.49	-0.757326	0.315365	0.000443247	0.0025147
USP8	808.128	-0.756097	0.476463	0.00206085	0.00895463
METTL14	148.055	-0.756011	0.210196	1.13784e-05	0.000114159
PREPL	257.133	-0.754674	0.351351	0.000765526	0.0039476
UTP23	142.144	-0.750646	0.328626	0.000579689	0.00314445
PPIP5K2	376.821	-0.749015	0.507757	0.00236345	0.0100076
CCNT2	153.051	-0.748623	0.369908	0.00100284	0.00493701
AL669831.1	55.9697	-0.746753	0.435855	0.00160574	0.00729199
PEBP1	5382.88	-0.744588	0.42846	0.00164952	0.00746159
KLHDC10	493.441	-0.744546	0.323978	0.000571838	0.00310879
GCLC	98.9593	-0.744492	0.338358	0.000702449	0.00368047
DYRK1A	254.579	-0.74311	0.231582	4.56761e-05	0.000372351
PPP1R12C	235.755	-0.742257	0.336638	0.000701585	0.00367762
UFL1	348.511	-0.740012	0.229393	4.14948e-05	0.000342624
ZNF136	46.1188	-0.736607	0.564976	0.00293296	0.011919
JARID2	280.078	-0.736425	0.311637	0.00049557	0.00276009
WBP1L	322.562	-0.736039	0.348905	0.000852847	0.00433184
C2CD2	174.388	-0.731595	0.384266	0.00129242	0.00605195
CIR1	567.402	-0.731387	0.2835	0.000273397	0.00168452
FAM76B	84.2672	-0.73126	0.383152	0.00122136	0.00577691
OMA1	58.6916	-0.731242	0.604731	0.00305979	0.0123252
PLSCR1	280.969	-0.730398	0.440975	0.00188282	0.0083282
PAPOLG	61.1812	-0.727951	0.310459	0.00052066	0.00287907
SUSD6	227.104	-0.727057	0.485561	0.00234302	0.00994468
GTF2IP13	24.7635	-0.725693	0.71313	0.00356695	0.0139488
RPS6KA5	98.5544	-0.725297	0.567264	0.0029863	0.0120952
WDTC1	77.577	-0.718008	0.329191	0.00073364	0.00381468
SCAF11	1585.43	-0.717656	0.220546	3.80395e-05	0.000317431
SPOPL	109.446	-0.713327	0.378469	0.00131881	0.0061484
FNIP2	531.069	-0.712309	0.501065	0.00254332	0.010619
CCDC82	266.738	-0.710227	0.387653	0.00141507	0.00652472
RSF1	1311.65	-0.707603	0.319473	0.000676758	0.00356535
BORCS7	211.031	-0.700892	0.426835	0.00188395	0.00832824
PTPRE	225.158	-0.700766	0.645453	0.00349465	0.0137183
RNF170	140.413	-0.700453	0.494169	0.00258307	0.0107573
EIF4EBP2	593.455	-0.69779	0.320661	0.000745612	0.00386442
TAOK3	830.695	-0.695468	0.2886	0.000435779	0.00248115
PIKFYVE	139.776	-0.694948	0.332159	0.000872723	0.00441254
HOOK2	105.998	-0.69397	0.30834	0.000620398	0.00332381
PIK3C3	235.944	-0.69368	0.229162	7.94485e-05	0.000598013
CREB3L2	458.565	-0.69253	0.408231	0.00181828	0.00808088
AC091230.1	122.385	-0.692443	0.333182	0.000906219	0.00455636
MTIF3	276.546	-0.690344	0.480959	0.00244296	0.0102882
ZSCAN30	56.0266	-0.689359	0.516806	0.00278542	0.0114299
JRKL	118.557	-0.686366	0.279188	0.000395735	0.00228942
MAP3K5	177.861	-0.686209	0.389096	0.00154671	0.00706213
MMUT	167.451	-0.686108	0.537711	0.00297762	0.0120681
ARID2	238.395	-0.684177	0.276451	0.000369043	0.00216274
GABPB2	115.481	-0.683948	0.854923	0.00394198	0.0151376
PKN2	442.058	-0.682638	0.324608	0.000856868	0.00434682
WDR7	91.0756	-0.682035	0.306717	0.000667045	0.0035218
PRKAB1	218.258	-0.67812	0.453479	0.00234812	0.00995761
KDM5A	1024.29	-0.676096	0.355659	0.00114919	0.00550084
CEP44	111.766	-0.675559	0.630227	0.00356712	0.0139488
SLC35A3	134.117	-0.675454	0.358526	0.00131008	0.00611705
DCP2	178.995	-0.674368	0.356514	0.001291	0.00604652
DDX17	2040.45	-0.672935	0.202354	3.02692e-05	0.000260812
DIDO1	189.659	-0.67184	0.221864	8.06475e-05	0.000604617
EXOC1	343.293	-0.668798	0.359559	0.00135374	0.00629076
ZBTB40	87.0211	-0.657149	0.408725	0.00198284	0.00869324
CFAP36	412.082	-0.655696	0.250381	0.000255985	0.00159037
RBM4	129.717	-0.650983	0.432237	0.00231024	0.00983466
KIFAP3	206.994	-0.649855	0.337572	0.00122231	0.00577928
PUM2	254.234	-0.647285	0.276481	0.000515192	0.00285242
NBPF1	280.991	-0.64655	0.344477	0.0013444	0.00625332
CDK13	260.099	-0.644626	0.432985	0.00216468	0.00933416
PRPF3	242.735	-0.643387	0.580596	0.00342315	0.0135139
ZHX1	219.809	-0.640764	0.43737	0.00234125	0.00993889
MED23	98.626	-0.638456	0.495531	0.00291842	0.0118697
GLG1	1178.98	-0.636656	0.24273	0.000256005	0.00159037
ZBED5	148.342	-0.636011	0.454805	0.00266397	0.0110223
SON	3617.81	-0.634218	0.325252	0.00125394	0.00590133
FBXW7	437.707	-0.634132	0.439638	0.00249961	0.0104742
PARP11	59.5351	-0.632195	0.451638	0.00260962	0.010853
SH2B1	158.127	-0.631697	0.269961	0.00051944	0.00287332
PPARA	276.135	-0.631407	0.544153	0.00328687	0.0130627
RREB1	219.927	-0.629991	0.319227	0.00110069	0.0053052
DUSP28	34.5436	-0.629067	0.646045	0.00376494	0.0145779
GIGYF2	1247.55	-0.625483	0.546544	0.00322886	0.0128784
LYRM7	254.407	-0.625256	0.25865	0.00043602	0.00248121
ZBED1	342.292	-0.625114	0.639689	0.00376017	0.0145657
AC024581.2	42.4289	-0.624689	0.546964	0.00340117	0.013438
LRRC28	83.1752	-0.620033	0.319683	0.00120053	0.00568955
HIP1	238.254	-0.619777	0.486966	0.00300126	0.0121396
GLCCI1	111.337	-0.616922	0.552918	0.00343151	0.0135337
AFTPH	436.525	-0.614768	0.398472	0.00221458	0.00950474
CPNE8	128.631	-0.613285	0.489932	0.00307892	0.0123859
DCAF8	230.716	-0.608148	0.381091	0.00207887	0.00902005
AQR	248.015	-0.606842	0.262777	0.000551921	0.00302346
ZNF320	218.38	-0.60624	0.368529	0.00197603	0.0086696
ANO6	591.89	-0.603465	0.464786	0.00295677	0.0119956
SLU7	737.111	-0.598249	0.291813	0.0010119	0.0049717
CXXC1	231.83	-0.590369	0.433294	0.00277274	0.0113951
TLE3	270.639	-0.585974	0.575177	0.00369355	0.0143579
CD46	708.976	-0.585056	0.218914	0.000227246	0.00144326
RB1CC1	653.674	-0.580524	0.343112	0.00178956	0.00797652
AKAP11	289.032	-0.579441	0.324805	0.00155156	0.00708028
HOXC10	291.844	-0.578987	0.200426	0.000121789	0.000854381
FARP1	572.072	-0.578455	0.426789	0.00277413	0.0113951
UBR5	439.63	-0.578346	0.558682	0.00355665	0.0139168
NR3C1	854.408	-0.569053	0.51957	0.00353231	0.0138374
EML4	454.709	-0.569021	0.280012	0.00100248	0.00493639
PPP1R12A	1308.52	-0.56902	0.566046	0.003697	0.014369
RUFY2	117.922	-0.567428	0.306676	0.00142421	0.00656089
CUX1	1114.53	-0.561144	0.27048	0.000921878	0.00461435
SPEN	566.087	-0.554866	0.449831	0.00312686	0.0125435
AIG1	505.043	-0.55405	0.364835	0.00235364	0.00997237
NAB1	227.855	-0.552512	0.641473	0.00407791	0.0155443
HIPK3	337.907	-0.551875	0.417554	0.00290824	0.0118381
PRKD3	234.788	-0.551294	0.250856	0.000717566	0.00374469
WDFY3	297.564	-0.548382	0.352993	0.00223772	0.00959473
NUB1	443.038	-0.547267	0.335255	0.00204777	0.00891179
ZNF24	708.329	-0.539377	0.251429	0.000799296	0.00410176
RNF13	391.817	-0.538817	0.447992	0.00325714	0.0129657
ZNF12	152.983	-0.524384	0.387556	0.00284153	0.0116132
C12orf57	357.071	-0.52376	0.506473	0.00371966	0.0144364
RNF20	293.334	-0.521674	0.287368	0.00147206	0.00675678
MED13	386.602	-0.518786	0.262833	0.00111895	0.00538003
PJA2	590.868	-0.518748	0.429393	0.00323402	0.0128948
WWP1	496.784	-0.516674	0.318704	0.00201533	0.00880081
MANEA	74.1992	-0.51225	0.66618	0.00428079	0.0161934
SNX27	377.199	-0.500006	0.308408	0.00201843	0.00881004
FRA10AC1	372.751	-0.496138	0.381883	0.00295678	0.0119956
ASXL2	279.421	-0.494246	0.158028	5.79576e-05	0.000456131
ZADH2	113.883	-0.48989	0.751714	0.00436358	0.016453
AGAP1	281.155	-0.482865	0.664578	0.00428242	0.0161946
UBXN7	358.329	-0.446809	0.276418	0.00205818	0.00894779
LZIC	187.064	-0.445318	0.388871	0.00342687	0.0135264
CLK3	159.911	-0.43106	0.21628	0.00109325	0.00528133
RBSN	155.021	-0.429973	0.4123	0.00364702	0.0142043
UBE3A	880.324	-0.346477	0.231484	0.00223989	0.00959895
IL6ST	848.74	-0.248109	0.413103	0.00457723	0.017094
POLR2G	529.886	-0.000486367	0.0014879	0.00623676	0.0219078
SMAD5	670.462	-0.0003019	0.00145908	0.00605511	0.0214087
PSMC6	450.71	-0.000136793	0.00144595	0.0159276	0.0460887
MTRNR2L8	65886.8	-0.000125935	0.00144546	0.000408658	0.00234982
SRPRB	380.212	-9.04024e-05	0.00144411	0.00702655	0.024071
NKAPD1	426.125	-6.90357e-05	0.00144349	0.00552103	0.0198314
AC106800.4	666.154	-5.98526e-05	0.0014433	0.00955577	0.0308026
RPS21	5134.27	-5.69145e-05	0.00144325	0.0094206	0.0304799
ATP1B3	912.439	-5.63439e-05	0.00144323	0.0157673	0.0457445
VAMP7	115.42	-4.97236e-05	0.0014431	0.0143159	0.0424078
TBCB	613.985	-3.80137e-05	0.00144292	0.0147531	0.0434441
MAP1LC3B	691.627	-3.63413e-05	0.00144291	0.0103901	0.0329853
WASL	323.272	-3.14596e-05	0.00144282	5.25203e-08	1.02803e-06
CCDC115	153.157	-2.9533e-05	0.00144283	0.00546651	0.0196849
ZNF292	1090.71	-2.8979e-05	0.00144283	8.15507e-16	9.10899e-14
SOS1	257.551	-2.85983e-05	0.00144281	2.65261e-10	9.49868e-09
RABGAP1	495.973	-2.7549e-05	0.0014428	4.45987e-10	1.5104e-08
SEC62	1854.51	-2.58974e-05	0.0014428	0.00725043	0.0246817
FBXL5	568.629	-2.58725e-05	0.0014428	4.9379e-15	4.60682e-13
GPCPD1	136.485	-2.54341e-05	0.00144279	3.3342e-15	3.22174e-13
KIF13A	234.767	-2.51534e-05	0.00144278	0.00470818	0.0174922
SARAF	1269.92	-2.50697e-05	0.0014428	0.0054875	0.0197372
TMED9	2261.04	-2.42636e-05	0.00144278	0.00886918	0.029047
MANBAL	317.467	-2.34228e-05	0.00144277	0.0089305	0.0292164
SORBS2	481.722	-2.31247e-05	0.00144278	3.28299e-19	7.47111e-17
ENG	322.698	-2.26776e-05	0.00144278	2.93035e-15	2.85416e-13
SAP30L	172.053	-2.26484e-05	0.00144276	4.96642e-08	9.79895e-07
PKHD1	193.753	-2.24654e-05	0.00144278	5.5562e-14	4.25451e-12
EBAG9	283.488	-2.19539e-05	0.00144275	2.68245e-07	4.33716e-06
GPBP1	630.947	-2.17027e-05	0.00144275	1.88854e-07	3.20908e-06
AC104619.1	1451.28	-2.14567e-05	0.00144276	0.0162787	0.046843
GDI2	1023.81	-2.13823e-05	0.00144275	0.0079871	0.0267078
ZNF33B	264.186	-2.08954e-05	0.00144275	7.28987e-08	1.38895e-06
MAN1A2	1386.58	-2.0544e-05	0.00144276	9.91545e-06	0.000101148
BPTF	1811.41	-2.01957e-05	0.00144275	1.35692e-07	2.39254e-06
TRIM69	193.329	-2.0096e-05	0.00144275	0.0139443	0.0415721
BRD2	1109.22	-1.99207e-05	0.00144274	0.0172981	0.0491324
CEP350	863.671	-1.92619e-05	0.00144275	1.70204e-06	2.18359e-05
MACO1	388.483	-1.92451e-05	0.00144273	0.0121396	0.0373232
PCMTD1	433.931	-1.91383e-05	0.00144275	1.92188e-11	8.69847e-10
DNAJB14	318.456	-1.90727e-05	0.00144272	0.000393433	0.0022788
ANKRD12	1594.38	-1.90407e-05	0.00144275	5.4261e-12	2.75836e-10
EZH1	136.786	-1.88062e-05	0.00144275	3.43786e-10	1.19248e-08
NBR1	613.45	-1.87822e-05	0.00144272	0.00016449	0.00110127
YIPF4	335.379	-1.86522e-05	0.00144274	0.00626105	0.021967
ITPR1	247.122	-1.85965e-05	0.00144275	8.21748e-18	1.34292e-15
MGAT4A	205.989	-1.80808e-05	0.00144275	6.15492e-16	7.03625e-14
ZBTB18	171.503	-1.79632e-05	0.00144273	1.35971e-05	0.000132831
SEMA6A	500.126	-1.79014e-05	0.00144275	0.00945626	0.0305709
ZNF573	92.4183	-1.78761e-05	0.00144273	3.14545e-06	3.74166e-05
NET1	286.127	-1.76434e-05	0.00144274	3.93804e-09	1.05376e-07
TMEM94	122.265	-1.75905e-05	0.00144273	1.71979e-06	2.20173e-05
SOS2	216.154	-1.74001e-05	0.00144273	9.84243e-07	1.35633e-05
RAB17	220.17	-1.73174e-05	0.00144274	9.75344e-12	4.69957e-10
WAC	1234.61	-1.72353e-05	0.00144269	0.0105648	0.0333828
RICTOR	125.002	-1.71456e-05	0.00144272	1.82818e-05	0.000170887
NPIPB3	789.231	-1.68781e-05	0.00144274	5.11861e-06	5.67828e-05
CARD8	139.553	-1.67455e-05	0.00144273	1.72795e-08	3.83153e-07
PTPRM	230.971	-1.67097e-05	0.00144273	2.28145e-07	3.78171e-06
EMX2	623.907	-1.66603e-05	0.00144273	0.00869709	0.0286065
FRYL	438.014	-1.66352e-05	0.00144271	0.000713409	0.00372619
SPAG17	129.359	-1.66221e-05	0.00144274	0.00280488	0.0114885
UBR1	105.575	-1.65838e-05	0.00144271	0.00113906	0.00546094
AGO1	202.723	-1.65622e-05	0.00144271	0.000824647	0.00421144
SLC22A2	980.071	-1.63476e-05	0.00144274	0.00658079	0.0228526
TNS3	238.234	-1.63096e-05	0.00144273	2.98972e-06	3.5809e-05
JMJD1C	628.329	-1.63063e-05	0.00144273	8.42974e-10	2.6973e-08
EFCAB2	60.7277	-1.61017e-05	0.00144272	2.74038e-05	0.000240549
PLEKHA3	285.439	-1.60033e-05	0.00144271	0.000203824	0.00131822
ATXN3	189.281	-1.59555e-05	0.00144272	9.25898e-06	9.56133e-05
TERF2IP	681.622	-1.58051e-05	0.00144271	0.000858188	0.00435261
USP33	445.815	-1.56617e-05	0.00144271	0.000328979	0.00196532
TRIM13	396.568	-1.55474e-05	0.00144272	3.35137e-06	3.96144e-05
TENT5A	224.055	-1.54206e-05	0.00144273	9.63747e-14	7.00515e-12
KIAA2026	477.79	-1.5395e-05	0.00144272	2.99252e-07	4.77823e-06
TRMT1L	199.852	-1.53556e-05	0.00144272	6.14371e-06	6.69648e-05
WASHC4	502.919	-1.53141e-05	0.0014427	0.00462034	0.0172264
ARHGAP32	112.762	-1.53051e-05	0.00144272	2.8069e-07	4.50548e-06
NEK11	89.0261	-1.51339e-05	0.00144272	4.85757e-07	7.35126e-06
RBM41	187.822	-1.51305e-05	0.00144273	0.00530594	0.019229
STAG2	780.696	-1.50638e-05	0.0014427	0.00211318	0.00914774
GOLIM4	739.04	-1.46768e-05	0.00144272	1.9734e-05	0.000181947
AKAP6	37.7937	-1.4632e-05	0.00144272	3.93809e-09	1.05376e-07
XIAP	536.842	-1.46169e-05	0.0014427	0.0050293	0.0184239
SLC23A2	68.6366	-1.45532e-05	0.00144271	9.33281e-05	0.000685325
SSBP2	71.1589	-1.45006e-05	0.00144273	2.48683e-10	8.95774e-09
TDRD3	106.549	-1.43571e-05	0.00144272	2.3385e-06	2.89333e-05
AKT3	241.054	-1.43547e-05	0.00144271	0.000106477	0.000764585
PRPF38B	1159.76	-1.43215e-05	0.00144272	0.00592624	0.0210294
RNF44	172.456	-1.41615e-05	0.00144271	0.0100038	0.0319969
TYK2	221.018	-1.40101e-05	0.00144269	0.00479896	0.0177377
GPR89A	225.109	-1.39864e-05	0.00144272	0.00615941	0.0216987
IPO11	145.157	-1.39679e-05	0.00144271	0.000386331	0.00224622
AC004540.1	52.4795	-1.39651e-05	0.00144272	4.93631e-10	1.63093e-08
EPS15	203.331	-1.39302e-05	0.00144271	0.0118814	0.0366681
HMGCL	192.323	-1.38208e-05	0.0014427	0.00486884	0.0179492
FAM98C	66.98	-1.38152e-05	0.0014427	0.00117738	0.00560821
OSBPL8	608.033	-1.38096e-05	0.00144268	0.0166647	0.0477394
NCOA7	604.142	-1.37975e-05	0.00144272	8.86608e-10	2.81839e-08
ABCB7	193.144	-1.37816e-05	0.0014427	0.0024679	0.0103681
TSC1	226.168	-1.37286e-05	0.00144272	0.00473787	0.0175731
ECHDC2	314.522	-1.3694e-05	0.00144272	6.6538e-06	7.16269e-05
MBNL1	1371.99	-1.36719e-05	0.00144271	5.13547e-05	0.000411345
HLA-E	2933.51	-1.35927e-05	0.00144272	2.66859e-13	1.80001e-11
CRNKL1	138.937	-1.32775e-05	0.0014427	0.00132227	0.00615979
PAXIP1-AS2	70.2447	-1.32572e-05	0.00144272	1.70407e-07	2.93245e-06
B3GNT2	232.925	-1.31295e-05	0.0014427	0.00113675	0.005452
FEM1B	177.416	-1.31165e-05	0.0014427	0.00445614	0.0167431
AL049834.1	97.2764	-1.30895e-05	0.00144271	2.227e-06	2.76812e-05
TUT7	414.348	-1.30451e-05	0.00144271	0.017461	0.0494966
IFIH1	101.823	-1.30283e-05	0.00144272	7.25005e-07	1.03625e-05
SUFU	130.926	-1.30194e-05	0.0014427	0.00129266	0.00605195
RALGAPA1	217.191	-1.29486e-05	0.00144272	1.68648e-07	2.90601e-06
AMZ2P1	98.2131	-1.29209e-05	0.00144269	0.00787497	0.0264126
GPATCH11	167.856	-1.28965e-05	0.0014427	0.0114821	0.0356301
GATAD2B	253.53	-1.2878e-05	0.0014427	0.00235353	0.00997237
ANGEL2	147.043	-1.28438e-05	0.00144271	0.00032364	0.00193913
GPALPP1	175.373	-1.28025e-05	0.0014427	0.00166413	0.00751097
NFIC	1973.74	-1.27856e-05	0.00144269	0.00843268	0.0279216
RAPGEF4	113.187	-1.27558e-05	0.00144272	2.58204e-24	1.61212e-21
APBB2	118.231	-1.27538e-05	0.00144271	0.00023577	0.00148846
ANGPT1	86.4179	-1.27091e-05	0.00144272	1.38828e-27	1.77919e-24
GRAMD2B	222.174	-1.26802e-05	0.0014427	0.00170425	0.00766077
HSD17B11	173.047	-1.26568e-05	0.00144271	9.24771e-07	1.28159e-05
AC240274.1	289.451	-1.25906e-05	0.00144271	4.84291e-05	0.000391517
TOR1AIP1	200.246	-1.25467e-05	0.00144271	0.00394987	0.0151631
ETAA1	89.3919	-1.25251e-05	0.0014427	0.00102361	0.00501206
LINC01184	119.438	-1.24969e-05	0.0014427	0.00105147	0.00512269
ITGA1	950.454	-1.24821e-05	0.00144272	7.00898e-14	5.28386e-12
CC2D2A	207.188	-1.24713e-05	0.00144271	2.55415e-07	4.1601e-06
TRAM2-AS1	51.1361	-1.24667e-05	0.0014427	0.000566926	0.0030876
RPS6KB1	184.717	-1.24644e-05	0.0014427	0.000909057	0.00456685
CASP8AP2	211.369	-1.24459e-05	0.0014427	0.000960431	0.00476984
CWF19L2	617.51	-1.24305e-05	0.00144272	8.90129e-09	2.13543e-07
ERCC6L2	168.928	-1.24225e-05	0.0014427	0.000458797	0.00258517
RBPJ	974.233	-1.24003e-05	0.00144269	0.00712859	0.0243589
GOLGA2	792.179	-1.23385e-05	0.0014427	0.00937125	0.0303767
ACVR2A	55.9206	-1.23053e-05	0.00144271	4.81503e-05	0.00038978
IFI16	647.067	-1.22779e-05	0.00144271	8.87164e-06	9.21213e-05
TNKS	177.821	-1.21636e-05	0.0014427	0.00361003	0.014094
SDAD1P1	126.023	-1.2056e-05	0.00144271	1.73683e-07	2.9867e-06
IL3RA	58.8666	-1.20435e-05	0.00144271	3.68861e-07	5.76864e-06
LRRCC1	200.579	-1.20131e-05	0.00144271	4.16053e-07	6.42416e-06
AEBP2	138.044	-1.19883e-05	0.0014427	0.0155002	0.0451632
SPATA1	21.6362	-1.19866e-05	0.00144271	3.74372e-07	5.84731e-06
KAT7	251.175	-1.19675e-05	0.00144269	0.00663174	0.0229967
ARHGDIB	691.5	-1.19216e-05	0.00144272	8.3893e-15	7.56591e-13
HP1BP3	671.501	-1.19063e-05	0.00144269	0.0127359	0.0387068
SF3B1	746.974	-1.18947e-05	0.00144269	0.0132014	0.0398282
TOB2	498.486	-1.18771e-05	0.00144271	0.00870992	0.0286371
C8orf82	136.904	-1.18618e-05	0.0014427	0.000573005	0.00311374
MED9	75.1852	-1.1844e-05	0.00144269	0.0110237	0.0345288
BTBD8	47.3006	-1.17727e-05	0.00144271	3.44636e-07	5.42462e-06
NEK9	152.341	-1.17313e-05	0.00144269	0.00660941	0.0229291
PCMTD1P7	87.0393	-1.16891e-05	0.00144271	1.13852e-08	2.6428e-07
KIAA0355	281.336	-1.1679e-05	0.00144271	1.82899e-05	0.000170898
ZBTB25	76.613	-1.1666e-05	0.0014427	0.00267429	0.0110577
KIF1B	416.885	-1.16515e-05	0.00144269	0.00580961	0.020694
NUDT4	502.287	-1.16388e-05	0.0014427	0.000411663	0.00236471
FBXW4	200.547	-1.16318e-05	0.0014427	0.00339836	0.0134313
SP4	48.0936	-1.16054e-05	0.00144271	1.04434e-06	1.42623e-05
SMAD4	237.506	-1.15866e-05	0.00144269	0.00577568	0.0205927
WASF4P	74.8593	-1.15832e-05	0.0014427	0.00165801	0.00749028
ITGA9	49.5199	-1.1514e-05	0.00144272	1.48739e-20	4.52723e-18
ARHGAP33	17.7792	-1.15078e-05	0.00144271	0.00343909	0.0135505
EFCAB14	498.326	-1.15047e-05	0.0014427	0.00474876	0.0176016
ZNF76	75.8249	-1.14997e-05	0.0014427	0.00105204	0.00512446
ITPKB	72.5515	-1.14925e-05	0.00144271	1.875e-07	3.19051e-06
ATM	283.466	-1.14866e-05	0.00144271	5.18077e-05	0.000413884
ICK	91.677	-1.14677e-05	0.00144271	8.13253e-06	8.53933e-05
ERBIN	678.104	-1.14607e-05	0.00144268	0.0134281	0.0403923
CAT	514.196	-1.14496e-05	0.00144271	0.00361134	0.0140968
RXRA	442.85	-1.14469e-05	0.00144271	0.000130455	0.000906039
ZNF383	59.4801	-1.14133e-05	0.00144271	3.45287e-07	5.43136e-06
TNRC6B	1110.42	-1.14122e-05	0.0014427	0.00124592	0.00586811
SYCP2	58.4687	-1.13976e-05	0.00144272	2.78923e-06	3.37731e-05
NES	225.705	-1.13881e-05	0.00144272	2.01316e-17	3.08305e-15
BX248409.1	777.325	-1.13776e-05	0.00144271	0.000139284	0.000955877
THRA	228.03	-1.13697e-05	0.00144271	8.36285e-08	1.56643e-06
HNMT	259.71	-1.13467e-05	0.00144271	9.3071e-06	9.59942e-05
RYBP	413.866	-1.13308e-05	0.0014427	0.00567241	0.0203033
SUPT20H	160.423	-1.12817e-05	0.0014427	0.0125694	0.0383203
FRY	107.441	-1.12495e-05	0.00144272	1.22683e-15	1.31601e-13
H1-0	226.799	-1.12454e-05	0.00144271	6.58796e-05	0.00051007
PTP4A3	115.557	-1.11781e-05	0.00144272	9.89277e-20	2.56265e-17
CFDP1	476.534	-1.114e-05	0.0014427	0.000856165	0.00434416
SNRK	191.215	-1.11161e-05	0.00144271	7.86295e-07	1.1138e-05
USP51	43.5666	-1.11147e-05	0.00144271	5.07664e-08	9.96905e-07
AC132872.1	29.5124	-1.10889e-05	0.00144271	2.34407e-05	0.000210232
PEAK1	240.61	-1.10769e-05	0.0014427	0.000196731	0.00128052
CPT1A	475.946	-1.10325e-05	0.00144271	0.00010823	0.000774085
CRYZL1	136.728	-1.10168e-05	0.00144269	0.00840378	0.0278563
AC083862.3	204.501	-1.10148e-05	0.00144271	0.00280511	0.0114885
TGFBR1	205.729	-1.10053e-05	0.00144269	0.0122188	0.0375051
ALG10B	67.9227	-1.10048e-05	0.0014427	0.000963571	0.0047825
STK19	125.345	-1.09902e-05	0.0014427	0.00497335	0.0182629
DHX58	54.5034	-1.09677e-05	0.0014427	0.000941381	0.00469534
PHF21A	130.044	-1.09427e-05	0.0014427	0.00321926	0.0128485
VPS50	84.6176	-1.09311e-05	0.0014427	0.00661569	0.0229476
KANK2	490.235	-1.09303e-05	0.0014427	0.000977999	0.0048344
IQCB1	47.6295	-1.09263e-05	0.0014427	0.000589551	0.00319084
ZNF160	187.659	-1.09232e-05	0.00144271	3.54554e-06	4.13874e-05
DDX58	179.555	-1.08794e-05	0.00144269	0.00846915	0.0280081
FNBP1	467.071	-1.08671e-05	0.0014427	0.00247406	0.0103868
ARNT	122.025	-1.08668e-05	0.00144269	0.00704665	0.0241248
FOXO1	114.534	-1.08508e-05	0.0014427	0.000131481	0.000911531
IGBP1	651.207	-1.08486e-05	0.00144269	0.00560154	0.0200715
MTO1	78.461	-1.08436e-05	0.00144269	0.0027258	0.0112383
MIGA1	302.598	-1.08404e-05	0.00144269	0.00878637	0.0288379
TBC1D8	77.9644	-1.08381e-05	0.00144271	2.13061e-05	0.000193945
GPR89B	217.606	-1.0824e-05	0.0014427	0.000535649	0.00294958
GRK5	98.461	-1.08032e-05	0.00144271	2.67876e-09	7.5234e-08
PTPRA	181.342	-1.0793e-05	0.00144269	0.0157007	0.0456055
CAPN7	130.191	-1.07805e-05	0.0014427	0.0050801	0.0185764
EXPH5	100.707	-1.0759e-05	0.0014427	0.000113638	0.000807201
PHIP	937.146	-1.07458e-05	0.0014427	0.000347511	0.00205636
LRTOMT	37.8192	-1.07419e-05	0.0014427	0.00453785	0.0169708
ATRX	1856.97	-1.07066e-05	0.0014427	0.000520716	0.00287907
LRRK1	99.4969	-1.06922e-05	0.0014427	0.000309268	0.00186958
ABCG1	179.248	-1.06889e-05	0.00144271	5.4371e-10	1.78428e-08
MRTFB	110.479	-1.06803e-05	0.0014427	0.00019873	0.00129077
TNK2	115.908	-1.0649e-05	0.0014427	0.00014858	0.00101144
SNORA59B	102.855	-1.06475e-05	0.00144271	7.92047e-25	5.51038e-22
AL451165.2	21.4811	-1.0647e-05	0.00144271	5.2034e-05	0.000415283
LTBP1	96.5179	-1.06428e-05	0.00144271	4.94528e-09	1.29065e-07
MADD	64.2196	-1.06123e-05	0.00144269	0.00619253	0.0217902
FAM76A	107.179	-1.0607e-05	0.0014427	0.000241932	0.00151831
ZFAND2B	123.703	-1.06017e-05	0.00144269	0.0144443	0.0427257
USP3	184.167	-1.05822e-05	0.00144269	0.00508004	0.0185764
TRIM52	124.933	-1.05345e-05	0.00144271	2.0757e-08	4.47682e-07
EDN1	799.258	-1.05027e-05	0.00144271	0.00493627	0.0181541
KAT8	106.754	-1.04896e-05	0.0014427	0.000955407	0.00475228
NHLRC2	141.857	-1.04879e-05	0.00144269	0.00913795	0.0297472
ZNF512	101.812	-1.04689e-05	0.0014427	0.000406658	0.00234095
PCOLCE	81.1746	-1.04585e-05	0.00144271	1.6437e-09	4.89292e-08
ATP6V1A	511.285	-1.04548e-05	0.00144269	0.00607691	0.0214694
AC006033.2	5.3831	-1.04134e-05	0.00144271	0.00209392	0.00907889
OXR1	552.444	-1.04103e-05	0.00144271	4.99817e-05	0.000401668
DEDD2	131.352	-1.03857e-05	0.00144269	0.0137547	0.0411558
TUT4	243.271	-1.03822e-05	0.0014427	7.58769e-05	0.000574682
EEF1B2	3689.65	-1.03724e-05	0.0014427	0.0120267	0.0370229
GIPC3	35.7988	-1.03693e-05	0.00144271	2.78979e-17	4.14215e-15
JAK2	79.4071	-1.03605e-05	0.00144271	1.68154e-05	0.000158826
RAPGEF5	251.36	-1.03488e-05	0.00144271	6.25877e-09	1.57602e-07
SP110	448.035	-1.03425e-05	0.0014427	0.00182572	0.00811096
AARS2	92.5448	-1.03298e-05	0.00144269	0.0128306	0.0389559
TCEA2	136.164	-1.03082e-05	0.00144269	0.0108228	0.0340178
[truncated: 6,608 more rows]

## Sheet: equal expression
AL589935.1	15.6322	-1.99877	0.814282	0.000348711	0.00206095
LINC01534	10.6017	-1.99694	0.585596	2.23895e-05	0.000202595
MIR100HG	47.5136	-1.99017	0.843004	0.000428941	0.00245008
ZNF204P	37.5681	-1.98547	0.678849	0.000102282	0.000737728
SPATA17	40.9437	-1.98471	0.489095	1.68669e-06	2.16619e-05
SYNE2	2998.73	-1.98346	0.441619	2.6272e-07	4.25348e-06
AC131571.1	54.8891	-1.98199	0.533614	6.58081e-06	7.09981e-05
CBLB	112.41	-1.97974	0.31586	1.46293e-11	6.7723e-10
AC244033.2	16.5748	-1.97718	0.930311	0.000710324	0.00371646
IQSEC1	126.542	-1.97711	0.389087	1.45333e-08	3.29503e-07
ATP1B1	5895.28	-1.97441	0.393498	2.0655e-08	4.45877e-07
NSRP1P1	97.8895	-1.9722	0.600627	3.11729e-05	0.000267369
GRAMD2A	26.7898	-1.97137	0.906288	0.000628153	0.00335944
TCEA3	573.651	-1.96764	0.751475	6.89629e-05	0.000530903
SPDYE6	30.389	-1.96583	0.653577	7.74609e-05	0.000585768
B3GNTL1	14.3237	-1.95803	0.701787	0.000140452	0.000962567
LPCAT2	46.1484	-1.95437	0.561038	1.63365e-05	0.000154844
SH3TC1	75.1389	-1.95427	0.506116	4.12838e-06	4.72842e-05
FN3K	34.6565	-1.95014	0.635388	6.22228e-05	0.00048453
ABCC6	98.1616	-1.94382	0.55338	1.4632e-05	0.000140881
SH3YL1	154.124	-1.94293	0.322866	7.1615e-11	2.89672e-09
YPEL3	224.032	-1.93313	0.386096	2.22277e-08	4.76028e-07
MTND1P23	31352.9	-1.93214	0.596975	3.42987e-05	0.000290495
RCBTB2	94.0723	-1.9311	0.411108	1.0332e-07	1.88312e-06
DSEL	41.1392	-1.92996	0.613276	5.21768e-05	0.00041615
MAPK10	155.736	-1.92923	0.527322	8.33764e-06	8.72835e-05
SMAP2	269.113	-1.92317	0.327066	1.76407e-10	6.63913e-09
AL591721.1	53.1473	-1.91799	0.887892	0.000670241	0.00353484
SPDYE17	19.7474	-1.91791	0.716555	0.000202313	0.00131054
AGBL3	47.9679	-1.91786	0.619608	6.09135e-05	0.000475809
SNX29	263.926	-1.91733	0.482057	2.46078e-06	3.02321e-05
TCEANC	28.8891	-1.91699	0.570468	2.4055e-05	0.000214792
ALDH6A1	316.698	-1.91199	0.502666	4.9296e-06	5.50118e-05
PCMTD1P2	100.922	-1.90995	0.415478	1.57499e-07	2.73726e-06
CNOT6L	435.293	-1.90981	0.322134	1.29074e-10	4.98092e-09
IGFBP4	1557.98	-1.90616	0.605052	4.98617e-05	0.000400969
AL603750.1	9.69642	-1.90601	0.756497	0.000369315	0.00216381
JAK3	41.5637	-1.90577	0.63204	7.76538e-05	0.000587044
MMP11	35.5827	-1.90503	0.692832	0.000171841	0.00114145
AL356599.1	32.929	-1.8996	0.670453	0.000122019	0.000855211
BCL2	275.979	-1.89958	0.415321	1.87238e-07	3.18828e-06
PPARGC1B	25.3151	-1.89798	0.541456	1.51723e-05	0.000145623
LINC01719	38.6826	-1.89758	0.607337	5.03081e-05	0.000404157
KPNA5	153.653	-1.89722	0.410363	1.42876e-07	2.49571e-06
RSBN1	218.88	-1.89429	0.368209	1.08058e-08	2.52794e-07
UGT2B7	1172.35	-1.8941	0.405706	1.19858e-07	2.14915e-06
RTCA-AS1	48.0878	-1.8917	0.717413	0.000214825	0.00137673
SYNM	46.0223	-1.89018	0.757077	0.000328169	0.00196096
IL18BP	48.6649	-1.88598	0.899848	0.000760143	0.00392816
SPATA6	62.8207	-1.88164	0.437303	6.21573e-07	9.0468e-06
AL161457.2	42.5803	-1.88054	0.583764	3.8404e-05	0.000320252
OSGEPL1	90.9864	-1.88036	0.410191	1.62273e-07	2.81035e-06
PHKA2	52.4089	-1.87948	0.785628	0.000416225	0.0023881
KLC4	94.8997	-1.87243	0.368882	1.50037e-08	3.39221e-07
AC142472.1	20.3476	-1.87211	0.659962	0.000131209	0.000910756
GUSBP1	187.765	-1.87077	0.569894	3.20547e-05	0.000273775
MRPS30-DT	16.844	-1.87047	0.700933	0.000207923	0.00133927
ADHFE1	15.4232	-1.87042	0.701409	0.000206564	0.00133205
SMIM10L2B	21.3549	-1.86725	0.659189	0.00013898	0.000954358
GRK3	44.9343	-1.86537	0.52443	1.25759e-05	0.00012443
AC135983.3	248.948	-1.86375	0.621258	7.98349e-05	0.000599994
AKAP9	2514.08	-1.86107	0.380961	4.02523e-08	8.10035e-07
TNRC18	71.2977	-1.8605	0.309106	7.12379e-11	2.88626e-09
TMEM106A	139.826	-1.859	0.466422	2.3919e-06	2.9505e-05
TRANK1	37.9287	-1.85602	0.546477	2.27158e-05	0.000205068
FTX	545.761	-1.8558	0.588233	4.92379e-05	0.000397329
SH3BGRL2	135.135	-1.85566	0.323907	4.29251e-10	1.46185e-08
GPM6B	29.3455	-1.8544	0.543116	1.92787e-05	0.00017829
TMEM47	317.385	-1.85412	0.424543	4.7971e-07	7.27332e-06
RSBN1L	273.239	-1.85385	0.218245	9.01605e-19	1.79951e-16
ZKSCAN2-DT	17.8463	-1.85085	0.669468	0.000163997	0.00109827
MBTD1	36.608	-1.84764	0.598539	6.09399e-05	0.000475809
FAM228B	92.8251	-1.84683	0.391954	8.80054e-08	1.64084e-06
CADPS2	129.939	-1.84519	0.53744	1.93998e-05	0.000179341
RPGR	89.125	-1.84316	0.558328	3.01217e-05	0.000259725
COL1A1	921.991	-1.84243	0.642534	0.000117976	0.000832914
FAM185BP	13.394	-1.84072	0.646707	0.000134116	0.000925396
FGF14-AS2	41.6881	-1.84047	0.485508	5.46568e-06	6.03306e-05
NAALADL2	31.0894	-1.83922	0.544014	2.30369e-05	0.000207374
ZNF322P1	25.5205	-1.83438	0.744394	0.000335585	0.00199548
ZNF66	18.931	-1.83392	0.951468	0.00106014	0.00515836
ARID5A	88.8305	-1.83296	0.40668	2.54038e-07	4.14045e-06
MIA2	541.81	-1.82879	0.40401	2.26072e-07	3.75758e-06
PPARGC1A	109.675	-1.82859	0.762279	0.000397281	0.00229727
ZNF710-AS1	36.3271	-1.82544	0.546414	2.85319e-05	0.000248659
AL050309.1	32.1975	-1.82458	0.446256	1.48379e-06	1.93884e-05
ARL15	75.1758	-1.82149	0.367862	3.0709e-08	6.36936e-07
SMG1P1	161.732	-1.82121	0.577837	4.9532e-05	0.000399108
FUT1	13.5343	-1.82045	0.741167	0.000346845	0.00205291
ANKRD36B	1267.8	-1.81762	0.526	1.79969e-05	0.00016871
ZNF44	125.683	-1.81723	0.44829	1.75821e-06	2.24501e-05
NPL	47.531	-1.81616	0.411225	3.84977e-07	5.99757e-06
CAHM	10.1221	-1.80683	0.639235	0.000162147	0.00108798
NR1H3	80.3004	-1.80556	0.43217	1.10978e-06	1.50379e-05
VSIR	136.08	-1.80313	0.600611	8.03447e-05	0.00060308
CHD9	1104.96	-1.80291	0.339498	4.38701e-09	1.15861e-07
ARHGEF17	405.179	-1.80204	0.533445	2.38949e-05	0.000213519
R3HDM2	291.91	-1.79951	0.384419	1.07644e-07	1.95025e-06
SYCP3	30.6451	-1.79926	0.768879	0.000439998	0.00249975
RFX3	84.9692	-1.79907	0.417976	6.55597e-07	9.47968e-06
SOCS2	73.4737	-1.79494	0.519515	1.83824e-05	0.000171565
UBN2	344.358	-1.79156	0.335654	3.71831e-09	1.00489e-07
APTR	33.4376	-1.79134	0.786073	0.000539486	0.00296668
PDE4A	147.869	-1.79034	0.399289	2.86573e-07	4.59385e-06
BAZ2B	1157.1	-1.78968	0.590533	7.27853e-05	0.000555587
SEC31B	23.9039	-1.78807	0.50707	1.40382e-05	0.000136082
SNX18	136.188	-1.78659	0.259685	2.80943e-13	1.88456e-11
SRP14-AS1	31.917	-1.78332	0.654054	0.000174099	0.00115355
KIAA1109	805.021	-1.78156	0.354928	2.04389e-08	4.41995e-07
XRN1	333.589	-1.78137	0.399833	3.07871e-07	4.89339e-06
SLC45A4	103.335	-1.7812	0.334219	4.16236e-09	1.10527e-07
ARID4A	659.549	-1.77922	0.393388	2.33369e-07	3.85779e-06
DMXL2	135.348	-1.7764	0.415481	6.91632e-07	9.95934e-06
GABPB1-IT1	79.6617	-1.77052	0.352627	2.26196e-08	4.83571e-07
ERO1B	148.629	-1.77001	0.40326	4.19308e-07	6.46212e-06
ANKRD55	35.4193	-1.76851	0.687773	0.000274492	0.00169041
PELI1	116.131	-1.76785	0.48308	8.91546e-06	9.24974e-05
C5AR1	34.8913	-1.76745	0.943604	0.0011868	0.00564097
AC017099.1	23.9797	-1.75931	0.897522	0.000973127	0.00481619
TET2	179.396	-1.75757	0.306336	3.79793e-10	1.30621e-08
C1orf115	147.718	-1.75351	0.456229	4.37311e-06	4.96435e-05
SAMHD1	390.316	-1.75314	0.440287	2.4734e-06	3.03565e-05
SNORD3B-1	715.102	-1.74989	1.14714	0.00185937	0.00824694
MYO9A	491.186	-1.74897	0.210351	4.16111e-18	7.28942e-16
ERVK9-11	16.4493	-1.74817	0.69675	0.000317871	0.00191115
MTND2P28	19836.1	-1.74791	0.505948	1.81002e-05	0.000169385
DPY19L2	71.79	-1.74743	0.56682	6.02952e-05	0.000472142
EPB41L1	505.904	-1.74605	0.375485	1.28196e-07	2.27963e-06
DOCK6	159.186	-1.74276	0.351441	2.88154e-08	6.02796e-07
ANKRD26	613.397	-1.74212	0.580909	8.05873e-05	0.000604529
NR4A2	33.4486	-1.73946	0.812969	0.000738295	0.00383315
SLC4A8	16.1606	-1.73592	0.791311	0.000643839	0.00342154
PEX1	100.281	-1.73469	0.392919	3.63714e-07	5.69546e-06
ANKH	125.499	-1.73435	0.387318	2.88664e-07	4.62432e-06
RAP1GAP	47.6229	-1.73366	0.952786	0.00124269	0.00585968
AC079035.1	17.0441	-1.73088	0.697641	0.00033968	0.00201638
RASGEF1B	39.6455	-1.73015	0.632921	0.000171851	0.00114145
AP000560.1	24.4527	-1.72845	0.729942	0.000427049	0.00244099
CES2	833.482	-1.7251	0.406946	8.34484e-07	1.17184e-05
AC104211.1	15.9916	-1.72435	0.794122	0.000664908	0.00351128
VASN	143.394	-1.72069	0.430341	2.32269e-06	2.87678e-05
SMG1P3	310.147	-1.71981	0.659267	0.000241595	0.00151765
MPZL2	347.5	-1.71695	0.64681	0.000217411	0.00139022
ASB13	64.5576	-1.71694	0.581245	9.64878e-05	0.000702805
DZIP3	322.311	-1.71542	0.345252	2.6596e-08	5.61676e-07
NCOA1	288.984	-1.71454	0.339239	1.68397e-08	3.75157e-07
AC122718.1	341.733	-1.71398	0.772232	0.000599891	0.00323458
CPEB3	82.0157	-1.71349	0.424455	1.94329e-06	2.45304e-05
PEX11A	74.6583	-1.7132	0.379845	2.69022e-07	4.34685e-06
NOD1	34.5397	-1.70763	0.459318	7.10208e-06	7.60491e-05
DZIP1L	143.349	-1.70548	0.67623	0.000297271	0.00181009
AZIN1-AS1	25.2668	-1.70142	0.561183	7.54429e-05	0.000572107
AC104825.1	27.3528	-1.70113	0.558567	7.28612e-05	0.000555933
AC106791.1	30.9025	-1.69985	0.836559	0.000868986	0.00439632
FAM153CP	118.136	-1.6995	0.564689	7.99761e-05	0.000600684
AC084198.4	12.6511	-1.69916	0.939778	0.00135952	0.00631039
RERE	764.262	-1.69709	0.250212	5.10352e-13	3.21945e-11
KAT6B	275.441	-1.69603	0.279853	5.70954e-11	2.35241e-09
GUCY1B1	263.113	-1.69455	0.344644	3.56909e-08	7.27867e-07
PGGHG	135.521	-1.69372	0.751166	0.00056316	0.00307052
RAPGEF2	252.644	-1.69327	0.320991	5.34602e-09	1.37752e-07
AKR7L	21.1979	-1.68805	0.76631	0.000662727	0.003503
CNOT2-DT	22.3919	-1.687	0.524538	4.34077e-05	0.000356725
PCCA	62.9369	-1.68519	0.516794	3.46532e-05	0.00029309
SNORD3B-2	693.583	-1.68245	1.18804	0.00213038	0.00920908
POU5F1	193.897	-1.68033	0.589902	0.000128155	0.000893122
WIPF1	277.818	-1.68014	0.390848	6.52936e-07	9.44682e-06
B2M	20651.9	-1.67977	0.474995	1.35521e-05	0.000132527
SOX7	21.6091	-1.67964	0.966132	0.00156123	0.00711911
RPL23AP32	50.5871	-1.67962	1.14799	0.00202249	0.00882416
CCDC40	20.693	-1.67939	0.745764	0.000570989	0.00310486
RBM48	78.4305	-1.67923	0.371126	2.35493e-07	3.885e-06
AL590399.1	212.752	-1.67676	0.549548	6.92532e-05	0.000532801
AC245100.4	17.3113	-1.6725	0.682596	0.000375004	0.00218977
WHAMMP2	198.772	-1.67213	0.479145	1.59399e-05	0.000151498
AC022144.1	96.2148	-1.66974	0.814386	0.000859975	0.00436028
SSPN	216.409	-1.66834	0.623639	0.000205511	0.00132597
ZNF641	75.1436	-1.66316	0.343368	4.90096e-08	9.69442e-07
RILPL1	21.0431	-1.66266	0.662665	0.000300565	0.00182512
NPIPA7	261.849	-1.6552	0.531175	5.61531e-05	0.000443094
FGD4	407.43	-1.65506	0.271106	4.2885e-11	1.80666e-09
LYST	233.816	-1.65331	0.427122	3.79775e-06	4.38687e-05
IFIT5	150.184	-1.65288	0.350582	9.97924e-08	1.82978e-06
MAML2	339.891	-1.65123	0.304781	2.4974e-09	7.07936e-08
ABCC6P2	22.7678	-1.64906	0.732792	0.000596539	0.00322078
CEP126	120.409	-1.64756	0.389377	8.76873e-07	1.2229e-05
AC006963.1	24.1816	-1.64691	0.740151	0.000618685	0.00331682
AGFG2	51.1453	-1.64154	0.470721	1.67554e-05	0.000158445
ZNF449	28.8287	-1.64038	0.465461	1.50504e-05	0.000144624
STIM2	261.249	-1.63783	0.403467	1.78691e-06	2.2745e-05
STOM	694.981	-1.63754	0.442626	7.53993e-06	8.01035e-05
AL732372.2	21.815	-1.63728	0.604064	0.000178424	0.00117868
UGT1A1	46.002	-1.63634	1.09286	0.00202479	0.00883102
CCDC173	15.5809	-1.63516	0.993416	0.00171554	0.00770299
WHAMMP3	196.689	-1.63413	0.448226	9.1528e-06	9.4597e-05
AC048341.2	26.0911	-1.63411	0.79322	0.000845312	0.00430074
KLHDC2	45.4062	-1.62962	0.389927	9.90612e-07	1.36125e-05
PIK3R1	588.981	-1.62522	0.352658	1.57603e-07	2.73726e-06
FMNL3	192.663	-1.62153	0.47337	2.0668e-05	0.000189269
FAM172A	359.745	-1.62123	0.289775	8.92637e-10	2.83386e-08
AP001372.2	26.1568	-1.62061	0.488576	2.96299e-05	0.00025621
AKAP13	1294.53	-1.61959	0.248992	3.34951e-12	1.79254e-10
EHHADH	366.508	-1.61808	0.457654	1.38212e-05	0.000134403
CDKL1	62.3637	-1.61641	0.683435	0.000434601	0.00247661
TSPAN12	124.843	-1.6161	0.486809	3.00145e-05	0.000258892
C1orf21	61.5626	-1.61517	0.460112	1.55429e-05	0.000148419
ZNF652	215.357	-1.61162	0.244276	1.72147e-12	9.83984e-11
RN7SL4P	469.274	-1.61092	0.704225	0.000527937	0.00291319
RN7SL5P	510.885	-1.60733	0.711715	0.000562642	0.00306904
KDM7A	72.1243	-1.60693	0.466695	1.90939e-05	0.000176979
NXNL2	18.0442	-1.60684	0.700343	0.000562719	0.00306904
LUC7L3	3240.29	-1.60219	0.565923	0.000131432	0.000911524
RBM43	167.185	-1.60063	0.2791	4.23997e-10	1.44598e-08
AC093297.2	31.53	-1.59871	0.895881	0.00143104	0.00657964
KANSL1L	118.115	-1.59857	0.452231	1.3787e-05	0.000134178
SHROOM4	90.8293	-1.5976	0.485958	3.24685e-05	0.000277017
BRWD3	145.815	-1.59658	0.31309	1.30944e-08	2.99952e-07
DHRS12	74.463	-1.59337	0.339967	1.17009e-07	2.10582e-06
IFT88	272.556	-1.59297	0.388362	1.49436e-06	1.94795e-05
SNX13	292.286	-1.59135	0.362054	4.126e-07	6.38298e-06
MEF2A	291.103	-1.59096	0.21211	2.69727e-15	2.65905e-13
MT-ATP8	8380.34	-1.58546	0.544115	0.000105394	0.000757701
AC006547.1	80.8026	-1.58386	0.774689	0.00085545	0.00434144
LRP2BP	21.9662	-1.58337	0.527553	9.11977e-05	0.000671099
SLC22A11	106.013	-1.5763	2.07483	0.00325215	0.0129543
TTC14	353.277	-1.57425	0.432903	9.47209e-06	9.74421e-05
DIP2C	348.065	-1.57395	0.308649	1.36494e-08	3.12078e-07
ADRA2C	16.0228	-1.5732	0.9575	0.00172197	0.00772725
DENND11	125.639	-1.57011	0.435466	1.10713e-05	0.00011163
AC106897.2	20.1203	-1.56735	0.691907	0.000595221	0.00321509
GPRC5B	99.8451	-1.56424	0.390571	2.33961e-06	2.89333e-05
CMBL	344.574	-1.56006	0.40517	4.28077e-06	4.87316e-05
ADARB1	62.1661	-1.55289	0.436673	1.33891e-05	0.000131303
MTND4P12	1740.37	-1.55257	0.554262	0.000146475	0.000999067
ACCS	90.0106	-1.54908	0.368217	9.87202e-07	1.35733e-05
EPB41L4A	97.927	-1.54895	0.411472	5.75328e-06	6.32756e-05
AL512625.1	220.075	-1.54745	0.517487	8.42826e-05	0.000627417
RBMS3	368.456	-1.54692	0.418645	7.74933e-06	8.1935e-05
BCL6	297.132	-1.54609	0.468584	3.19598e-05	0.00027306
IL11RA	55.9039	-1.54582	0.535363	0.000115784	0.000820197
ARGLU1	1808.13	-1.54343	0.5899	0.000241378	0.00151757
DLEU2	42.8832	-1.54278	0.451977	2.15138e-05	0.000195617
ZNF214	14.4753	-1.54138	0.585252	0.000245843	0.00153889
PTCH1	25.5307	-1.54002	0.924098	0.00171746	0.0077102
MYSM1	119.01	-1.53989	0.46375	2.88284e-05	0.000250525
SDCCAG8	364.975	-1.53966	0.474231	3.72259e-05	0.000311495
RUFY3	893.785	-1.5395	0.563273	0.000177015	0.00117033
GPATCH1	131.901	-1.53936	0.358026	6.23835e-07	9.07431e-06
ARAP2	120.939	-1.53864	0.524425	9.98121e-05	0.000723771
DICER1-AS1	18.6311	-1.5374	0.785854	0.00104608	0.00510462
AC110611.1	18.6813	-1.53622	1.09687	0.00228597	0.00975525
PHACTR1	66.4619	-1.53416	0.557028	0.00016173	0.00108578
SLF1	183.826	-1.53403	0.346827	3.61868e-07	5.67332e-06
AL592183.1	225.524	-1.53332	0.549489	0.000149967	0.00101918
TRABD2B	101.415	-1.53299	0.498651	6.58363e-05	0.000509896
KMT2E	1888.13	-1.53246	0.230921	1.39151e-12	8.10606e-11
VPS13B	147.775	-1.53121	0.31407	4.25471e-08	8.51291e-07
MT-ND4	61403.1	-1.52802	0.532893	0.000120753	0.000848579
MTATP6P1	32641.9	-1.52782	0.678026	0.000570195	0.00310124
KMT2B	161.081	-1.52517	0.229542	0.00288951	0.0117816
LINC01023	20.3691	-1.52514	0.765496	0.0010055	0.00494611
AL669831.4	21.7982	-1.5244	0.791714	0.00110376	0.00531707
DMGDH	53.0772	-1.52132	0.679784	0.000598019	0.00322806
INTU	134.073	-1.5198	0.384626	2.71721e-06	3.29831e-05
GHDC	115.4	-1.50996	0.422991	1.25598e-05	0.000124321
N4BP2	69.3211	-1.50966	0.395463	4.61649e-06	5.18982e-05
KIF13B	174.555	-1.50912	0.502364	8.00689e-05	0.000601196
MXI1	729.724	-1.50778	0.466818	4.0057e-05	0.000331764
PLEKHO2	101.752	-1.50458	0.42861	1.57495e-05	0.000150098
AP000866.2	17.2505	-1.50449	0.936446	0.00186002	0.00824831
AC138969.1	364.503	-1.50269	0.554546	0.000188664	0.00123777
SEMA3F	125.143	-1.49819	0.766648	0.00106575	0.00517672
PHF3	1166.3	-1.4981	0.277234	2.7605e-09	7.72622e-08
LYPLAL1	107.669	-1.49736	0.409607	8.64341e-06	9.00586e-05
DMXL1	250.8	-1.49468	0.389619	4.40811e-06	4.99917e-05
MT-TK	122.873	-1.49197	0.679938	0.000654991	0.00346944
KLF12	107.496	-1.49162	0.281945	5.37006e-09	1.38079e-07
HOXD9	117.982	-1.4916	0.639677	0.000486873	0.00271787
AFF3	78.4038	-1.49097	0.989872	0.00204806	0.00891179
DIXDC1	353.354	-1.48912	0.404361	8.12977e-06	8.53933e-05
ANKRD10	211.396	-1.48886	0.393705	5.5802e-06	6.14832e-05
FOXJ3	309.001	-1.48817	0.567331	0.000241359	0.00151757
ITSN2	842.945	-1.48438	0.373569	2.57815e-06	3.1389e-05
ZNF518A	230.666	-1.48318	0.429659	1.8421e-05	0.000171859
AC245297.4	309.682	-1.48201	0.29206	1.53928e-08	3.4609e-07
CNTLN	311.861	-1.47918	0.448553	3.16724e-05	0.00027108
SPRY4	56.4537	-1.47909	0.622676	0.000451595	0.00255076
FGF13	16.9008	-1.47686	1.07588	0.0024992	0.0104742
RNASEL	55.4606	-1.47296	0.336246	4.63775e-07	7.0891e-06
FOXN2	47.9388	-1.47251	0.325437	2.51551e-07	4.10816e-06
GALNT11	337.352	-1.47235	0.456063	4.04976e-05	0.000335072
SLC3A1	18.2362	-1.46956	0.523402	0.000142497	0.000974117
TNS1	1257.45	-1.46869	0.495668	9.25749e-05	0.000680205
MBD5	318.258	-1.46845	0.480265	6.86931e-05	0.000529328
CTSH	326.088	-1.4644	0.348934	1.01508e-06	1.39016e-05
CLDN2	331.747	-1.46343	0.874566	0.00165241	0.00747126
CATSPER2	44.9767	-1.46249	0.545567	0.000198544	0.0012899
TEF	47.1574	-1.46218	0.627692	0.000509983	0.00282937
STK17B	92.0788	-1.46147	0.41643	1.57978e-05	0.000150441
PHACTR2	466.697	-1.46047	0.290927	2.11019e-08	4.53513e-07
ARHGAP6	53.3028	-1.45962	0.490526	9.16177e-05	0.000673782
HOXD8	47.2402	-1.45575	0.818653	0.00142732	0.00657054
IRF2BP2	1145	-1.4513	0.304767	7.63136e-08	1.4461e-06
CPEB4	416.693	-1.44685	0.41432	1.58378e-05	0.000150667
BRWD1	456.733	-1.44357	0.366518	2.94033e-06	3.53566e-05
CEP135	130.234	-1.43987	0.239468	0.00444905	0.0167208
ASH1L	725.605	-1.43764	0.290398	2.89168e-08	6.03362e-07
STARD9	57.6399	-1.43589	0.383217	6.43766e-06	6.97318e-05
NUDT16	220.474	-1.43429	0.363993	2.97307e-06	3.56271e-05
GIGYF1	117.876	-1.43418	0.36313	2.82509e-06	3.4141e-05
MSX1	41.6059	-1.43284	0.521919	0.000177423	0.00117271
BTN3A2	702.522	-1.43002	0.434769	3.25418e-05	0.000277545
CRYL1	624.084	-1.42736	0.398821	1.1255e-05	0.000113154
CALD1	5607.12	-1.4217	0.221958	6.86186e-12	3.40298e-10
AC124798.1	23.4177	-1.42052	0.970654	0.0022398	0.00959895
ZC2HC1A	172.851	-1.41619	0.368852	4.50479e-06	5.09269e-05
RIDA	166.575	-1.41594	0.551596	0.000281919	0.00172974
AL158206.1	36.1535	-1.41221	0.36524	4.17039e-06	4.77204e-05
TMEM161B-AS1	220.318	-1.41143	0.632679	0.000612887	0.00329444
MT-ND4L	6032.13	-1.40911	0.518568	0.000187664	0.00123336
BTG2	162.449	-1.40845	0.454494	6.17204e-05	0.000480926
TMEM44-AS1	32.2902	-1.40806	0.438691	4.27649e-05	0.000351918
ZNF181	54.4829	-1.40661	0.456861	6.85619e-05	0.000528652
UBR3	175.17	-1.40648	0.30929	2.03295e-07	3.41395e-06
FMO1	318.825	-1.40477	0.518632	0.00019316	0.00126098
BCL2L11	52.4893	-1.40359	0.598056	0.000491689	0.00274224
SREK1	1483.91	-1.40098	0.452587	6.1201e-05	0.000477489
FYN	346.244	-1.39836	0.779264	0.00138841	0.00642247
ARHGAP18	515.309	-1.39833	0.373177	6.30115e-06	6.84968e-05
GIN1	44.0332	-1.3962	0.459308	7.07257e-05	0.000542587
KLF7	335.954	-1.39507	0.393061	1.35431e-05	0.000132493
ACAA2	700.263	-1.39336	0.417942	2.81494e-05	0.00024603
SLC22A5	170.434	-1.39152	0.534906	0.000258435	0.0016037
AL450998.2	53.061	-1.38583	0.384157	1.08599e-05	0.000109772
STARD8	86.2947	-1.38358	0.430304	4.44835e-05	0.000364336
MARCHF6	969.8	-1.38328	0.22546	3.64531e-11	1.55725e-09
TSPAN33	111.567	-1.38281	0.764994	0.00134954	0.00627363
SYDE2	35.8013	-1.38267	0.620234	0.00060735	0.00326972
ZNF234	72.7361	-1.37831	0.367241	6.19774e-06	6.7433e-05
UACA	1470.64	-1.3762	0.294606	1.2157e-07	2.17505e-06
NPIPA9	321.463	-1.37432	0.584683	0.000469656	0.00263748
ZNF737	53.9969	-1.36801	0.378252	1.01395e-05	0.000103174
GAA	179.599	-1.36779	0.533303	0.000283328	0.00173604
NLGN1	170.075	-1.35901	0.445353	7.22965e-05	0.000552753
SH3BP2	431.098	-1.35852	0.408011	2.88238e-05	0.000250525
ELF2	207.574	-1.3559	0.311864	5.15449e-07	7.71431e-06
TARS3	96.0025	-1.35529	0.305075	3.44221e-07	5.42159e-06
HECA	164.309	-1.35146	0.448992	8.2417e-05	0.000616355
PCBP1-AS1	110.985	-1.35031	0.3059	3.88395e-07	6.03922e-06
TFEB	55.2223	-1.35	0.353249	4.92353e-06	5.49693e-05
PCMTD2	110.032	-1.34859	0.310899	5.62063e-07	8.27963e-06
AC244669.1	255.63	-1.34594	0.293872	1.75787e-07	3.01649e-06
CHD6	388.906	-1.3458	0.46822	0.000120292	0.000845584
KLHDC8B	78.9069	-1.34545	0.534998	0.000324178	0.00194188
FOXN3	591.685	-1.34323	0.327664	1.55899e-06	2.02678e-05
SGK3	154.638	-1.33981	0.420438	4.55999e-05	0.000371855
TRIM23	111.879	-1.33725	0.303493	4.14996e-07	6.4119e-06
PPM1K	150.397	-1.335	0.418262	4.47969e-05	0.000366411
ATP11C	415.69	-1.32887	0.241836	1.60561e-09	4.79125e-08
TMEM135	109.934	-1.324	0.385216	2.04311e-05	0.000187422
MPHOSPH8	1280.93	-1.32324	0.402146	3.16247e-05	0.000270767
VPS13C	557.085	-1.32043	0.241701	1.92304e-09	5.58117e-08
MAPRE2	288.27	-1.3193	0.507024	0.000259543	0.00160934
NFATC1	87.7528	-1.31898	0.516117	0.000298207	0.00181443
CKMT2-AS1	37.3797	-1.30864	0.670668	0.00105442	0.00513503
MLH3	167.236	-1.3055	0.212607	3.40675e-11	1.47433e-09
SLC46A1	38.1431	-1.30536	0.534523	0.000392598	0.00227559
MOSMO	158.885	-1.30181	0.193211	7.45382e-13	4.58335e-11
PHYH	134.751	-1.30069	0.297734	4.73324e-07	7.2079e-06
OGA	882.657	-1.29965	0.358364	9.38105e-06	9.66688e-05
MNS1	163.579	-1.29785	0.497208	0.000253955	0.0015799
RNF144A	28.4038	-1.2973	0.404078	4.72368e-05	0.000383405
IVNS1ABP	929.802	-1.29462	0.313734	1.38865e-06	1.82875e-05
CYP2U1	38.1768	-1.29069	0.450023	0.000132456	0.000916277
HIBCH	205.74	-1.28622	0.333073	4.09405e-06	4.70015e-05
ID2	2014.07	-1.28502	0.526344	0.000385688	0.0022438
AC008124.1	55.1835	-1.28226	0.420988	7.24888e-05	0.000553671
AUTS2	332.809	-1.28019	0.687281	0.00126655	0.00595275
ZNF638	814.697	-1.27784	0.348264	8.52086e-06	8.90103e-05
CEP162	174.782	-1.27422	0.401735	4.77942e-05	0.000387285
DISC1	43.1954	-1.27317	0.340994	6.9237e-06	7.43352e-05
PLD1	87.7361	-1.27221	0.262554	5.17265e-08	1.01412e-06
AC025171.2	82.9147	-1.27189	0.603295	0.000801075	0.00410743
KIF16B	167.119	-1.26826	0.412257	6.50377e-05	0.000504353
MIB2	91.2651	-1.26569	0.312966	1.91072e-06	2.41443e-05
AL136164.3	97.3852	-1.26269	0.819686	0.00200705	0.00876936
HAUS3	46.647	-1.26108	0.440727	0.000127719	0.000890342
MARF1	262.622	-1.2598	0.280342	2.72879e-07	4.39749e-06
ZMIZ1	407.783	-1.25949	0.285237	3.90851e-07	6.06579e-06
WWP2	321.997	-1.25825	0.288583	4.98656e-07	7.51844e-06
ZDHHC17	88.7498	-1.25738	0.354271	1.27939e-05	0.000126484
USP53	399.123	-1.25565	0.418302	8.32803e-05	0.000621095
FRG1HP	344.994	-1.25457	0.387029	3.84891e-05	0.000320853
SMCHD1	314.269	-1.25268	0.35742	1.57221e-05	0.00014993
TAF3	350.053	-1.25236	0.42224	9.13528e-05	0.000672036
ATP7A	80.7134	-1.25009	0.650477	0.00116582	0.00556188
METTL25	87.9728	-1.24438	0.638244	0.00108639	0.00525602
ARHGEF7	305.754	-1.24354	0.273021	2.09115e-07	3.49722e-06
HELQ	31.3788	-1.24314	0.518749	0.000443004	0.00251449
MYOM2	41.7354	-1.24183	0.725492	0.00165432	0.00747751
EMSY	83.0848	-1.24153	0.374114	2.92903e-05	0.000253815
C3orf62	40.0128	-1.23703	0.494937	0.000322024	0.00193183
MAN1A1	58.1726	-1.23684	0.316978	3.70918e-06	4.29679e-05
ATF7IP	351.299	-1.23645	0.252163	3.73417e-08	7.56465e-07
ARHGAP10	281.509	-1.23581	0.38815	4.72963e-05	0.00038376
TRDMT1	60.1562	-1.23378	0.37703	3.50537e-05	0.000296066
TSHZ1	164.776	-1.23295	0.467202	0.000240391	0.00151293
LINC00909	41.9746	-1.22999	0.555353	0.000663381	0.0035055
PLEKHO1	293.442	-1.22812	0.562947	0.000699202	0.00366772
BRAF	141.248	-1.22635	0.404448	7.57825e-05	0.000574148
NCOR1	1256.49	-1.22387	0.37323	3.39699e-05	0.000288011
LYRM9	73.1114	-1.22362	0.360951	2.22954e-05	0.000201819
DGKD	186.417	-1.22028	0.345178	1.44682e-05	0.000139636
GARNL3	31.0207	-1.22013	0.551057	0.000674641	0.00355574
DNAH14	91.9072	-1.21505	0.441712	0.00016884	0.00112606
LCA5	90.4991	-1.21367	0.414978	0.000108165	0.000774085
BTN3A3	328.599	-1.21246	0.409911	9.55219e-05	0.000697648
ARID4B	1061.98	-1.21085	0.463231	0.000251353	0.00156653
REV3L	327.667	-1.20937	0.316205	4.71318e-06	5.28875e-05
BTAF1	165.233	-1.20803	0.372275	3.79787e-05	0.000317031
TMEM161B	271.386	-1.20699	0.424542	0.000132402	0.000916265
ARHGEF12	701.599	-1.20638	0.203339	1.26238e-10	4.88696e-09
GSN	901.758	-1.20571	0.492272	0.000382	0.00222582
FRMD4A	143.278	-1.20539	0.376658	4.55059e-05	0.000371378
ZNF780B	41.8273	-1.20339	0.333586	1.07404e-05	0.000108789
FOLR1	265.665	-1.2017	0.860064	0.00243438	0.0102556
AC093752.1	47.8794	-1.20056	0.421174	0.000129373	0.000900522
NKTR	1375.5	-1.20037	0.599851	0.000995292	0.00490694
PLEKHH3	87.5236	-1.19988	0.450159	0.000224728	0.00142801
CDC42BPA	435.917	-1.19976	0.285682	9.98263e-07	1.36945e-05
ZNF618	409.559	-1.19929	0.416093	0.000118674	0.000836871
CCDC142	37.884	-1.1985	0.653454	0.0013486	0.00627046
SPAG16	347.077	-1.19789	0.233184	1.11854e-08	2.60387e-07
DNAJB4	98.5001	-1.1964	0.336107	1.2819e-05	0.000126681
TRIM4	351.568	-1.19434	0.397864	8.30215e-05	0.000620115
ZNF671	39.3256	-1.19383	0.47233	0.000306884	0.0018584
GALK2	94.9386	-1.19189	0.431403	0.000170081	0.00113209
TEX9	70.5656	-1.19093	0.302761	3.16964e-06	3.76491e-05
EPM2AIP1	306.663	-1.18704	0.31263	5.13328e-06	5.69e-05
GTF2IP20	34.7836	-1.18695	0.498106	0.000446982	0.00253236
AC079150.1	66.2211	-1.18687	0.334072	1.3687e-05	0.000133472
PKP4	1045.63	-1.18598	0.453177	0.000244587	0.00153221
LONRF1	168.15	-1.18585	0.490889	0.00041222	0.00236679
RRN3P1	34.1472	-1.18575	0.530391	0.00063986	0.00340411
NCK1-DT	36.4996	-1.18308	0.47268	0.00034268	0.0020327
CLCC1	35.6214	-1.18302	0.441654	0.000217333	0.00139022
ZNF302	198.675	-1.17935	0.309488	4.98927e-06	5.56267e-05
RBL2	75.0444	-1.17772	0.30987	5.4034e-06	5.96973e-05
RALGAPA2	233.755	-1.17614	0.515641	0.000561478	0.00306547
PDGFA	289.066	-1.17582	0.388052	7.82214e-05	0.000590419
STAT5B	85.986	-1.17445	0.290376	2.01134e-06	2.52584e-05
UVRAG	148.132	-1.17406	0.304219	4.19076e-06	4.7886e-05
SETBP1	277.623	-1.17256	0.648145	0.00140638	0.00649203
MST1	71.0433	-1.17006	0.541294	0.000743307	0.00385424
REL	158.787	-1.16944	0.475252	0.000372295	0.00217866
TCAF2	76.1521	-1.1687	0.639831	0.00138316	0.00640132
WDR70	353.2	-1.16768	0.711398	0.00179715	0.0080027
GSTA4	68.9039	-1.16533	0.395435	0.000102574	0.000739395
FAM135A	141.775	-1.16129	0.336397	1.9079e-05	0.000176979
SLC25A36	625.965	-1.1607	0.377168	6.4685e-05	0.000501777
RPL32P3	111.205	-1.15888	1.04093	0.0030747	0.012373
RAB11FIP3	316.445	-1.15744	0.477947	0.000408782	0.00234982
FRG1JP	56.1203	-1.15573	0.457648	0.000319469	0.00191934
TRAF5	74.5683	-1.15245	0.604554	0.00119564	0.00567301
FRG1DP	35.4299	-1.15232	0.494729	0.000526502	0.0029071
CTDSPL2	235.398	-1.15209	0.264677	5.09395e-07	7.65192e-06
IRF2	134.15	-1.15168	0.367825	5.53218e-05	0.000437792
CCDC28A	172.908	-1.15044	0.362251	4.89107e-05	0.000394886
ACADM	447.842	-1.1502	0.348243	3.17693e-05	0.000271719
PHTF2	119.011	-1.15007	0.322743	1.26394e-05	0.000125008
TSC22D1	683.356	-1.1494	0.372124	6.44912e-05	0.000501072
MED13L	676.684	-1.14803	0.299573	4.61487e-06	5.18982e-05
ZNF615	44.4542	-1.14717	0.405239	0.000141226	0.000966542
ZNF585A	68.9425	-1.14337	0.409804	0.000151643	0.00102827
JADE2	174.383	-1.14326	0.297727	4.52132e-06	5.10404e-05
ZEB1	437.153	-1.14205	0.313236	9.52558e-06	9.77864e-05
GAB1	76.9219	-1.14174	0.439371	0.000272708	0.00168112
MYCBP2	503.056	-1.14133	0.252764	2.38352e-07	3.92418e-06
PAXIP1-AS1	45.3221	-1.14099	0.410704	0.000172796	0.00114649
AL109918.1	50.0226	-1.13982	1.00014	0.00313156	0.0125589
ACSL1	288.743	-1.13955	0.496146	0.00055366	0.00303094
PXK	173.309	-1.13548	0.977509	0.00300325	0.0121437
TNRC6A	952.642	-1.13509	0.499948	0.000578236	0.00313845
FBXO21	350.134	-1.13489	0.250188	2.24213e-07	3.72922e-06
TPP1	808.005	-1.13306	0.392278	0.000118026	0.000833025
AC093535.2	73.9021	-1.13229	0.459847	0.000386632	0.0022469
LINC00888	80.8348	-1.1293	0.502613	0.000606617	0.00326723
SH3BGRL	543.791	-1.12748	0.307181	9.1801e-06	9.4839e-05
TBC1D12	114.725	-1.12739	0.317493	1.31461e-05	0.000129389
CLYBL	144.421	-1.12589	0.580587	0.00113071	0.00543159
PWWP2A	213.067	-1.1254	0.260469	6.00566e-07	8.77251e-06
ACADSB	125.701	-1.12491	0.433557	0.000262986	0.00162792
EPHA4	105.456	-1.12414	0.494241	0.000591658	0.00320082
ANKRD46	70.9679	-1.12253	0.316864	1.3517e-05	0.000132343
SPAG9	910.184	-1.12227	0.313273	1.18947e-05	0.00011885
SIDT2	102.106	-1.12213	0.361342	6.15816e-05	0.000479997
MAGI3	133.676	-1.12174	0.434553	0.000269838	0.0016647
MLLT10	191.875	-1.1217	0.185845	0.000557132	0.00304652
MTRNR2L10	308.9	-1.12107	0.787692	0.00238574	0.0100802
MUC20-OT1	416.41	-1.11795	0.540163	0.000884999	0.00446072
ACAP2	227.475	-1.11598	0.286486	3.5485e-06	4.1402e-05
PTBP2	66.6319	-1.11537	0.275367	1.93797e-06	2.44759e-05
AFF1	259.306	-1.11445	0.336576	3.10866e-05	0.000266767
KLHL24	284.853	-1.11293	0.616985	0.00142427	0.00656089
TIA1	196.065	-1.11041	0.340405	3.66764e-05	0.000307743
PARP14	1147.54	-1.11004	0.389165	0.000131533	0.000911531
ACAD10	82.7141	-1.10866	0.452287	0.000385745	0.0022438
LMBRD1	264.966	-1.10391	0.447128	0.000370552	0.00217002
RASAL2	326.197	-1.09991	0.287533	4.75271e-06	5.32575e-05
PDS5B	427.937	-1.09902	0.256042	6.76752e-07	9.76818e-06
OTUD1	38.1478	-1.09732	0.44882	0.000404895	0.00233299
ZNF37BP	110.31	-1.09644	0.348285	5.21667e-05	0.00041615
UCP2	181.188	-1.09374	0.38713	0.000145396	0.000991987
FNBP4	602.539	-1.09235	0.534121	0.000925765	0.00462788
SECTM1	73.2703	-1.09195	0.878845	0.00293349	0.011919
ECH1	797.855	-1.08823	0.372997	0.000110072	0.000784849
ATG14	139.458	-1.08716	0.4016	0.000195471	0.00127333
PRDM2	207.717	-1.08625	0.368533	9.58253e-05	0.000699025
RBM12B	129.75	-1.08254	0.374981	0.000117587	0.000830886
IFT122	133.793	-1.08195	0.398074	0.000193043	0.00126055
RNF169	134.781	-1.08065	0.584677	0.00131413	0.00613126
TTC38	122.988	-1.08053	0.340429	4.92745e-05	0.000397329
PPWD1	79.3279	-1.07392	0.426969	0.00032466	0.00194333
LYSMD1	32.2132	-1.0689	0.372201	0.000133619	0.000923013
RCOR3	307.383	-1.06754	0.409296	0.000233763	0.00147771
AC097376.3	71.1407	-1.06655	0.500631	0.00077141	0.00397373
HDAC6	167.584	-1.06506	0.347222	6.83718e-05	0.00052752
ZNF688	76.8144	-1.06503	0.383921	0.000170726	0.00113553
SECISBP2L	409.356	-1.06429	0.272179	3.37752e-06	3.97884e-05
NDUFA5	774.061	-1.06353	0.248687	7.33867e-07	1.04562e-05
UBA5	291.232	-1.06327	0.313776	2.32033e-05	0.000208488
CREBBP	632.484	-1.06182	0.272884	3.62533e-06	4.21771e-05
ALMS1	143.12	-1.06112	0.338696	5.48499e-05	0.000434481
KMT2C	1110.17	-1.06107	0.498938	0.000772854	0.00398033
ZNF808	101.173	-1.0588	0.465547	0.000577856	0.003138
DCBLD1	85.5046	-1.05643	0.379426	0.000161553	0.00108505
PPP4R3B	343.935	-1.0555	0.264425	2.46541e-06	3.02737e-05
ZNF548	30.9533	-1.054	0.414005	0.000299999	0.00182337
ARSD	273.999	-1.05182	0.309489	2.32231e-05	0.000208588
SLK	966.821	-1.0513	0.301236	1.60671e-05	0.000152528
HELZ	298.847	-1.0504	0.349329	8.35167e-05	0.000622667
KAT6A	645.088	-1.0492	0.225572	1.32334e-07	2.34182e-06
DTWD1	125.242	-1.0481	0.283588	7.69663e-06	8.14839e-05
IKZF5	49.9569	-1.04791	0.397643	0.000247053	0.00154408
ARHGEF9	79.6871	-1.046	0.467566	0.000612874	0.00329444
PRKACB	218.062	-1.04494	0.295448	1.45749e-05	0.000140443
STARD13	146.116	-1.03745	0.293452	1.42033e-05	0.00013746
NPAT	201.153	-1.0361	0.29167	1.31773e-05	0.000129644
FAM89A	67.0991	-1.03591	0.333098	6.06905e-05	0.000474571
ICE2	144.304	-1.03258	0.298922	1.85804e-05	0.000173014
IFT81	136.409	-1.03211	0.515083	0.00100401	0.00494091
ABTB1	50.3798	-1.03178	0.360844	0.000128804	0.000897134
DELE1	179.926	-1.03169	0.250442	1.46357e-06	1.91705e-05
PHF2	137.033	-1.0308	0.305783	2.55427e-05	0.000226334
MT-TF	2192.75	-1.03014	0.739344	0.00252017	0.010544
DDX60L	163.61	-1.02999	0.407701	0.000318838	0.00191649
ZNF322	135.364	-1.02673	0.43965	0.00050002	0.00278106
GCFC2	124.912	-1.02667	0.282509	9.67725e-06	9.91998e-05
ENOSF1	337.077	-1.02366	0.404942	0.000316577	0.00190525
CNOT4	185.474	-1.02363	0.323615	4.95158e-05	0.000399108
NOTCH1	112.057	-1.0226	0.554257	0.00137991	0.00638921
CEP112	142.94	-1.02124	0.586555	0.00158072	0.0071918
RNF19A	291.918	-1.01806	0.377663	0.000206693	0.00133246
WDSUB1	31.1204	-1.01714	0.496187	0.000929578	0.00464312
THAP6	49.7095	-1.01677	0.399039	0.000300051	0.00182337
MTR	600.663	-1.01658	0.295145	2.04807e-05	0.000187765
NCOA2	117.575	-1.01615	0.350343	0.000113139	0.000804232
RIC1	109.38	-1.01424	0.285581	1.32406e-05	0.000130127
UPF2	500.337	-1.0105	0.587151	0.00163661	0.00741009
SCAMP1-AS1	58.4294	-1.01025	0.361053	0.00015577	0.00105099
RIMKLB	120.886	-1.00738	0.365731	0.000174475	0.00115573
TBC1D8B	182.604	-1.00536	0.359261	0.000153569	0.00103786
MDM4	445.466	-1.00383	0.336119	9.06064e-05	0.000667568
SLC25A42	80.5821	-1.00248	1.37241	0.00387786	0.0149294
TMCC1	470.676	-1.00044	0.483999	0.000905778	0.00455508
ZNF236	130.153	-0.999861	0.574102	0.00158181	0.00719543
WWC3	275.406	-0.999291	0.449164	0.000654828	0.00346933
RGPD2	137.485	-0.99866	0.548047	0.0013957	0.00645005
UBR2	328.849	-0.998057	0.325613	6.87678e-05	0.000529736
CDK19	290.495	-0.997867	0.382209	0.000260436	0.00161405
PGGT1B	171.095	-0.997136	0.345352	0.000121369	0.000852173
ZBTB41	86.7678	-0.996498	0.371058	0.000217577	0.00139055
SPDYE5	34.9588	-0.994696	1.13955	0.00364982	0.0142129
RBM23	125.873	-0.99437	0.302554	3.48529e-05	0.000294574
PAX2	240.396	-0.993522	0.493911	0.000991519	0.00489131
FBXO17	546.064	-0.99114	0.47159	0.000838225	0.00426915
ZBTB10	280.14	-0.989638	0.307352	4.2928e-05	0.000353141
SBF2-AS1	30.3327	-0.985283	0.63997	0.00225085	0.00963063
PCM1	1160.87	-0.982538	0.37613	0.000253642	0.00157878
PTPN18	246.764	-0.979938	0.345161	0.000138796	0.000953637
ZNF420	59.5281	-0.97964	0.380968	0.000296866	0.00180916
HBP1	102.736	-0.97953	0.338575	0.000117546	0.000830843
DENND5B	95.044	-0.975944	0.350369	0.000161815	0.00108605
MTMR3	57.8855	-0.972231	0.477998	0.000946283	0.00471689
VPS11	126.025	-0.971456	0.373994	0.000268877	0.00165919
H6PD	298.273	-0.968216	0.298587	3.96062e-05	0.000328926
SKI	497.755	-0.966579	0.30519	5.22517e-05	0.000416475
VPS13A	430.46	-0.966043	0.423226	0.00057336	0.00311498
PTEN	497.378	-0.96336	0.262727	8.9139e-06	9.24974e-05
ZNF830	156.656	-0.960854	0.297466	4.36948e-05	0.000358491
RETREG1	881.98	-0.958874	0.649345	0.00232366	0.00988146
N4BP1	241.015	-0.956275	0.30929	6.44587e-05	0.00050098
NIPBL	1313.67	-0.95618	0.40337	0.000444725	0.0025219
ZNF566	40.1263	-0.955643	0.444317	0.000764165	0.00394309
POLR3GL	254.868	-0.953334	0.243354	3.38041e-06	3.98031e-05
ADD3	1198.48	-0.952136	0.284063	2.65901e-05	0.000234336
DNMT3A	233.798	-0.950835	0.538724	0.00153913	0.00703282
CREBL2	378.093	-0.944671	0.360123	0.000240458	0.00151296
RBM33	470.337	-0.943697	0.469646	0.00100473	0.00494348
HOOK3	702.397	-0.943022	0.227325	1.22104e-06	1.63634e-05
HMBOX1	119.281	-0.939597	0.550032	0.00169199	0.00761552
ING3	286.325	-0.935297	0.256312	9.3871e-06	9.66903e-05
CARD6	58.774	-0.933237	0.452675	0.000919457	0.0046058
NUDT12	92.2692	-0.933233	0.50829	0.00140778	0.00649725
ARRB2	261.711	-0.932613	0.451254	0.000915893	0.00459077
EPC1	445.706	-0.932346	0.345518	0.000203707	0.00131782
ZBTB44	641.218	-0.931232	0.254469	9.05593e-06	9.37551e-05
STX7	286.004	-0.931116	0.292594	4.82553e-05	0.000390501
COL27A1	849.343	-0.930469	0.552701	0.00175134	0.00783056
RSRP1	256.663	-0.927978	0.68375	0.00263857	0.0109397
SMARCA2	1072.15	-0.927065	0.279766	3.10917e-05	0.000266767
NFKBIA	2636.71	-0.924026	0.380525	0.000410585	0.00235907
ZNF33A	270.141	-0.922912	0.23629	3.51614e-06	4.11229e-05
CEP120	137.329	-0.9229	0.319949	0.000122048	0.000855211
ATXN1	232.295	-0.921621	0.349613	0.000241905	0.00151831
TCF7L2	565.7	-0.918071	0.438554	0.000798029	0.00409612
RHOT1	149.129	-0.916829	0.313788	0.000110521	0.000787815
CHD2	1094.01	-0.915024	0.405477	0.000562505	0.00306904
EPS8	603.378	-0.913933	0.292665	5.86832e-05	0.000460947
EP300	741.21	-0.913429	0.228077	2.31008e-06	2.86282e-05
PPT1	519.62	-0.912441	0.501309	0.00142924	0.00657264
DZIP1	411.694	-0.911657	0.459735	0.00106236	0.00516543
RAB40B	132.573	-0.911519	0.314517	0.000116909	0.000827058
MORC3	193.758	-0.911058	0.497157	0.00138332	0.00640132
ARID1B	659.891	-0.91088	0.363345	0.000319082	0.00191749
CDADC1	51.1745	-0.910099	0.353817	0.000299063	0.00181873
INO80B	34.0318	-0.909333	0.463984	0.00111763	0.00537724
OTUD6B-AS1	400.461	-0.908781	0.27608	3.43848e-05	0.000291123
PIAS1	207.475	-0.906537	0.325573	0.000163009	0.00109226
CCNL1	397.065	-0.903736	0.491034	0.00137244	0.00636066
SMARCE1P1	27.9755	-0.90356	0.998441	0.00370971	0.0144092
TAF8	132.705	-0.899636	0.388882	0.000536817	0.00295534
EHBP1	415.998	-0.899586	0.431228	0.000872135	0.00441049
TAF1	197.995	-0.896784	0.449856	0.00103854	0.0050754
CLCN4	71.9219	-0.895428	0.445356	0.00103111	0.00504574
TRRAP	76.2119	-0.893493	0.43959	0.000965906	0.00479214
TBC1D15	287.847	-0.886493	0.326592	0.00019925	0.00129345
PTPN4	90.9287	-0.884363	0.366843	0.00041987	0.00240674
TOGARAM1	233.933	-0.881632	0.451494	0.00112578	0.00541006
SBF2	148.545	-0.881237	0.305856	0.000121926	0.000854853
IMMP2L	64.8649	-0.87841	0.354294	0.000381133	0.00222183
CALCOCO2	556.097	-0.876927	0.249901	1.58286e-05	0.000150667
PURA	1156.11	-0.876747	0.228768	4.47064e-06	5.05856e-05
ULK1	242.415	-0.875459	0.516768	0.00175024	0.00782704
CEP290	590.95	-0.874553	0.469094	0.0013181	0.00614626
USF3	247.698	-0.874218	0.435592	0.00101611	0.00498834
MAP3K2	537.512	-0.86849	0.244554	1.36486e-05	0.000133257
NHLRC3	113.142	-0.868374	0.585686	0.00229353	0.0097772
ZRANB1	26.4051	-0.867797	0.495551	0.00160384	0.00728474
MIA3	320.895	-0.86764	0.305819	0.00013886	0.000953806
FAM160A2	71.2908	-0.865698	0.440034	0.00113403	0.00544218
RABGGTB	58.6025	-0.864613	0.35847	0.000444041	0.00251861
MOB3C	29.0898	-0.86326	0.622026	0.00271112	0.0111887
MECP2	274.236	-0.860414	0.197858	5.14395e-07	7.70462e-06
CEPT1	142.001	-0.859825	0.369201	0.000518056	0.00286632
PGPEP1	589.083	-0.859677	0.310418	0.000169356	0.00112888
ATG4C	94.7332	-0.859645	0.252029	2.31464e-05	0.00020813
LRRC27	50.4524	-0.859239	0.398197	0.000774513	0.0039871
MARCHF8	112.516	-0.856507	0.612548	0.00260454	0.0108337
CREBZF	170.423	-0.856055	0.420473	0.000979805	0.00484137
PTAR1	229.938	-0.855991	0.292327	0.000107624	0.000771347
MOSPD2	92.155	-0.85324	0.364772	0.0005167	0.00286011
ETFBKMT	27.0065	-0.851305	0.603461	0.00255037	0.0106429
CRYBG1	474.592	-0.849271	0.823149	0.00349055	0.0137067
KMT5B	375.525	-0.84775	0.351547	0.000427023	0.00244099
AGO4	103.829	-0.847575	0.426411	0.00106122	0.00516127
FUT11	804.235	-0.846556	0.52993	0.00201047	0.00878272
AC093012.1	125.876	-0.844164	0.35022	0.00042655	0.00243929
SENP6	344.263	-0.843651	0.285691	9.83e-05	0.000715149
FBXL17	267.074	-0.843533	0.260783	4.11878e-05	0.00034032
SLFN12	92.2678	-0.841058	0.375404	0.000640108	0.00340468
HPS4	172.49	-0.839792	0.315058	0.000220944	0.00140874
RAB11FIP2	365.38	-0.837471	0.33961	0.000374998	0.00218977
ARHGEF3	131.601	-0.836284	0.384504	0.000737953	0.0038322
CIRBP	1228.67	-0.834822	0.420334	0.00106755	0.00518443
DIAPH2	337.256	-0.834544	0.309931	0.000211557	0.00135921
PKIG	264.616	-0.833726	0.455884	0.00141872	0.00653781
LYNX1	31.4725	-0.833161	0.570804	0.00238046	0.0100615
ZMYM2	256.894	-0.832969	0.457561	0.00142867	0.00657264
USF2	501.03	-0.832923	0.318762	0.000261342	0.00161885
GTF2IRD2	180.362	-0.831287	0.468518	0.00152954	0.0069929
ROCK1	1658.06	-0.828945	0.355356	0.000517373	0.00286319
SRGAP2	382.633	-0.827283	0.278404	9.37155e-05	0.000686927
C20orf194	143.299	-0.825514	0.445943	0.0013529	0.00628806
OS9	113.314	-0.824294	0.416508	0.00108441	0.00525165
SLC12A7	371.525	-0.82367	0.469138	0.00159996	0.00726848
ZNF83	205.798	-0.819062	0.435309	0.00128855	0.00603852
ARID5B	921.329	-0.818943	0.287563	0.000130739	0.000907751
GRK2	239.702	-0.815942	0.296637	0.000178658	0.00117991
SETX	581.275	-0.812923	0.399885	0.000977989	0.0048344
LMBRD2	220.595	-0.811146	0.265016	7.13335e-05	0.000546045
ESCO1	177.932	-0.810067	0.528055	0.00217461	0.00936868
PRPF4B	1080.04	-0.808502	0.406907	0.00107753	0.00522667
SRGAP2C	464.648	-0.80849	0.322666	0.000342863	0.0020333
VPS36	277.961	-0.808013	0.262952	6.77367e-05	0.000523283
INPP4A	61.215	-0.807339	0.414103	0.00116061	0.00554242
PDK3	230.743	-0.807161	0.586526	0.0026637	0.0110223
AKAP10	115.837	-0.80677	0.648974	0.00299784	0.0121278
DECR2	95.6793	-0.804431	0.384774	0.000879181	0.0044369
ZNF644	311.681	-0.803179	0.224675	1.22738e-05	0.000121688
WASH8P	157.654	-0.801357	0.39968	0.00102166	0.00500711
SIRT2	115.423	-0.799848	0.479387	0.00188927	0.00834609
ELF1	372.926	-0.797212	0.299346	0.000228595	0.00144993
ERCC6	63.8017	-0.793378	0.399704	0.00106129	0.00516127
UBL3	194.69	-0.790574	0.293053	0.000210023	0.00135078
SP1	295.744	-0.787767	0.394455	0.0010633	0.00516898
HIPK1	253.739	-0.784366	0.328832	0.000458855	0.00258517
KIDINS220	400.191	-0.784235	0.323399	0.000406814	0.00234127
RFC1	712.466	-0.783996	0.291925	0.000213953	0.00137207
DICER1	605.519	-0.78364	0.268026	0.000108245	0.000774085
MAPK3	319.291	-0.783347	0.3977	0.00111619	0.00537351
ZFYVE9	107.518	-0.783318	0.417018	0.00129321	0.00605221
TMF1	296.629	-0.782902	0.294032	0.000227448	0.00144416
HCFC2	124.619	-0.780521	0.536024	0.00240018	0.0101325
CAPS2	43.4467	-0.777868	0.45176	0.00170164	0.0076533
ZNF514	67.4731	-0.775867	0.428882	0.00149026	0.0068326
ZBTB20	2194.52	-0.774227	0.412012	0.00130371	0.00609199
LETMD1	128.931	-0.773588	0.295467	0.000256026	0.00159037
HMGN3	615.56	-0.773346	0.310539	0.000353654	0.00208409
ARHGAP17	109.795	-0.765329	0.472123	0.00197049	0.00864684
SLC24A1	125.479	-0.761331	0.512215	0.00231525	0.00984912
THADA	167.543	-0.761207	0.285095	0.000220073	0.00140392
SRGAP2B	566.49	-0.757326	0.315365	0.000443247	0.0025147
USP8	808.128	-0.756097	0.476463	0.00206085	0.00895463
METTL14	148.055	-0.756011	0.210196	1.13784e-05	0.000114159
PREPL	257.133	-0.754674	0.351351	0.000765526	0.0039476
UTP23	142.144	-0.750646	0.328626	0.000579689	0.00314445
PPIP5K2	376.821	-0.749015	0.507757	0.00236345	0.0100076
CCNT2	153.051	-0.748623	0.369908	0.00100284	0.00493701
AL669831.1	55.9697	-0.746753	0.435855	0.00160574	0.00729199
PEBP1	5382.88	-0.744588	0.42846	0.00164952	0.00746159
KLHDC10	493.441	-0.744546	0.323978	0.000571838	0.00310879
GCLC	98.9593	-0.744492	0.338358	0.000702449	0.00368047
DYRK1A	254.579	-0.74311	0.231582	4.56761e-05	0.000372351
PPP1R12C	235.755	-0.742257	0.336638	0.000701585	0.00367762
UFL1	348.511	-0.740012	0.229393	4.14948e-05	0.000342624
ZNF136	46.1188	-0.736607	0.564976	0.00293296	0.011919
JARID2	280.078	-0.736425	0.311637	0.00049557	0.00276009
WBP1L	322.562	-0.736039	0.348905	0.000852847	0.00433184
C2CD2	174.388	-0.731595	0.384266	0.00129242	0.00605195
CIR1	567.402	-0.731387	0.2835	0.000273397	0.00168452
FAM76B	84.2672	-0.73126	0.383152	0.00122136	0.00577691
OMA1	58.6916	-0.731242	0.604731	0.00305979	0.0123252
PLSCR1	280.969	-0.730398	0.440975	0.00188282	0.0083282
PAPOLG	61.1812	-0.727951	0.310459	0.00052066	0.00287907
SUSD6	227.104	-0.727057	0.485561	0.00234302	0.00994468
GTF2IP13	24.7635	-0.725693	0.71313	0.00356695	0.0139488
RPS6KA5	98.5544	-0.725297	0.567264	0.0029863	0.0120952
WDTC1	77.577	-0.718008	0.329191	0.00073364	0.00381468
SCAF11	1585.43	-0.717656	0.220546	3.80395e-05	0.000317431
SPOPL	109.446	-0.713327	0.378469	0.00131881	0.0061484
FNIP2	531.069	-0.712309	0.501065	0.00254332	0.010619
CCDC82	266.738	-0.710227	0.387653	0.00141507	0.00652472
RSF1	1311.65	-0.707603	0.319473	0.000676758	0.00356535
BORCS7	211.031	-0.700892	0.426835	0.00188395	0.00832824
PTPRE	225.158	-0.700766	0.645453	0.00349465	0.0137183
RNF170	140.413	-0.700453	0.494169	0.00258307	0.0107573
EIF4EBP2	593.455	-0.69779	0.320661	0.000745612	0.00386442
TAOK3	830.695	-0.695468	0.2886	0.000435779	0.00248115
PIKFYVE	139.776	-0.694948	0.332159	0.000872723	0.00441254
HOOK2	105.998	-0.69397	0.30834	0.000620398	0.00332381
PIK3C3	235.944	-0.69368	0.229162	7.94485e-05	0.000598013
CREB3L2	458.565	-0.69253	0.408231	0.00181828	0.00808088
AC091230.1	122.385	-0.692443	0.333182	0.000906219	0.00455636
MTIF3	276.546	-0.690344	0.480959	0.00244296	0.0102882
ZSCAN30	56.0266	-0.689359	0.516806	0.00278542	0.0114299
JRKL	118.557	-0.686366	0.279188	0.000395735	0.00228942
MAP3K5	177.861	-0.686209	0.389096	0.00154671	0.00706213
MMUT	167.451	-0.686108	0.537711	0.00297762	0.0120681
ARID2	238.395	-0.684177	0.276451	0.000369043	0.00216274
GABPB2	115.481	-0.683948	0.854923	0.00394198	0.0151376
PKN2	442.058	-0.682638	0.324608	0.000856868	0.00434682
WDR7	91.0756	-0.682035	0.306717	0.000667045	0.0035218
PRKAB1	218.258	-0.67812	0.453479	0.00234812	0.00995761
KDM5A	1024.29	-0.676096	0.355659	0.00114919	0.00550084
CEP44	111.766	-0.675559	0.630227	0.00356712	0.0139488
SLC35A3	134.117	-0.675454	0.358526	0.00131008	0.00611705
DCP2	178.995	-0.674368	0.356514	0.001291	0.00604652
DDX17	2040.45	-0.672935	0.202354	3.02692e-05	0.000260812
DIDO1	189.659	-0.67184	0.221864	8.06475e-05	0.000604617
EXOC1	343.293	-0.668798	0.359559	0.00135374	0.00629076
ZBTB40	87.0211	-0.657149	0.408725	0.00198284	0.00869324
CFAP36	412.082	-0.655696	0.250381	0.000255985	0.00159037
RBM4	129.717	-0.650983	0.432237	0.00231024	0.00983466
KIFAP3	206.994	-0.649855	0.337572	0.00122231	0.00577928
PUM2	254.234	-0.647285	0.276481	0.000515192	0.00285242
NBPF1	280.991	-0.64655	0.344477	0.0013444	0.00625332
CDK13	260.099	-0.644626	0.432985	0.00216468	0.00933416
PRPF3	242.735	-0.643387	0.580596	0.00342315	0.0135139
ZHX1	219.809	-0.640764	0.43737	0.00234125	0.00993889
MED23	98.626	-0.638456	0.495531	0.00291842	0.0118697
GLG1	1178.98	-0.636656	0.24273	0.000256005	0.00159037
ZBED5	148.342	-0.636011	0.454805	0.00266397	0.0110223
SON	3617.81	-0.634218	0.325252	0.00125394	0.00590133
FBXW7	437.707	-0.634132	0.439638	0.00249961	0.0104742
PARP11	59.5351	-0.632195	0.451638	0.00260962	0.010853
SH2B1	158.127	-0.631697	0.269961	0.00051944	0.00287332
PPARA	276.135	-0.631407	0.544153	0.00328687	0.0130627
RREB1	219.927	-0.629991	0.319227	0.00110069	0.0053052
DUSP28	34.5436	-0.629067	0.646045	0.00376494	0.0145779
GIGYF2	1247.55	-0.625483	0.546544	0.00322886	0.0128784
LYRM7	254.407	-0.625256	0.25865	0.00043602	0.00248121
ZBED1	342.292	-0.625114	0.639689	0.00376017	0.0145657
AC024581.2	42.4289	-0.624689	0.546964	0.00340117	0.013438
LRRC28	83.1752	-0.620033	0.319683	0.00120053	0.00568955
HIP1	238.254	-0.619777	0.486966	0.00300126	0.0121396
GLCCI1	111.337	-0.616922	0.552918	0.00343151	0.0135337
AFTPH	436.525	-0.614768	0.398472	0.00221458	0.00950474
CPNE8	128.631	-0.613285	0.489932	0.00307892	0.0123859
DCAF8	230.716	-0.608148	0.381091	0.00207887	0.00902005
AQR	248.015	-0.606842	0.262777	0.000551921	0.00302346
ZNF320	218.38	-0.60624	0.368529	0.00197603	0.0086696
ANO6	591.89	-0.603465	0.464786	0.00295677	0.0119956
SLU7	737.111	-0.598249	0.291813	0.0010119	0.0049717
CXXC1	231.83	-0.590369	0.433294	0.00277274	0.0113951
TLE3	270.639	-0.585974	0.575177	0.00369355	0.0143579
CD46	708.976	-0.585056	0.218914	0.000227246	0.00144326
RB1CC1	653.674	-0.580524	0.343112	0.00178956	0.00797652
AKAP11	289.032	-0.579441	0.324805	0.00155156	0.00708028
HOXC10	291.844	-0.578987	0.200426	0.000121789	0.000854381
FARP1	572.072	-0.578455	0.426789	0.00277413	0.0113951
UBR5	439.63	-0.578346	0.558682	0.00355665	0.0139168
NR3C1	854.408	-0.569053	0.51957	0.00353231	0.0138374
EML4	454.709	-0.569021	0.280012	0.00100248	0.00493639
PPP1R12A	1308.52	-0.56902	0.566046	0.003697	0.014369
RUFY2	117.922	-0.567428	0.306676	0.00142421	0.00656089
CUX1	1114.53	-0.561144	0.27048	0.000921878	0.00461435
SPEN	566.087	-0.554866	0.449831	0.00312686	0.0125435
AIG1	505.043	-0.55405	0.364835	0.00235364	0.00997237
NAB1	227.855	-0.552512	0.641473	0.00407791	0.0155443
HIPK3	337.907	-0.551875	0.417554	0.00290824	0.0118381
PRKD3	234.788	-0.551294	0.250856	0.000717566	0.00374469
WDFY3	297.564	-0.548382	0.352993	0.00223772	0.00959473
NUB1	443.038	-0.547267	0.335255	0.00204777	0.00891179
ZNF24	708.329	-0.539377	0.251429	0.000799296	0.00410176
RNF13	391.817	-0.538817	0.447992	0.00325714	0.0129657
ZNF12	152.983	-0.524384	0.387556	0.00284153	0.0116132
C12orf57	357.071	-0.52376	0.506473	0.00371966	0.0144364
RNF20	293.334	-0.521674	0.287368	0.00147206	0.00675678
MED13	386.602	-0.518786	0.262833	0.00111895	0.00538003
PJA2	590.868	-0.518748	0.429393	0.00323402	0.0128948
WWP1	496.784	-0.516674	0.318704	0.00201533	0.00880081
MANEA	74.1992	-0.51225	0.66618	0.00428079	0.0161934
SNX27	377.199	-0.500006	0.308408	0.00201843	0.00881004
FRA10AC1	372.751	-0.496138	0.381883	0.00295678	0.0119956
ASXL2	279.421	-0.494246	0.158028	5.79576e-05	0.000456131
ZADH2	113.883	-0.48989	0.751714	0.00436358	0.016453
AGAP1	281.155	-0.482865	0.664578	0.00428242	0.0161946
UBXN7	358.329	-0.446809	0.276418	0.00205818	0.00894779
LZIC	187.064	-0.445318	0.388871	0.00342687	0.0135264
CLK3	159.911	-0.43106	0.21628	0.00109325	0.00528133
RBSN	155.021	-0.429973	0.4123	0.00364702	0.0142043
UBE3A	880.324	-0.346477	0.231484	0.00223989	0.00959895
IL6ST	848.74	-0.248109	0.413103	0.00457723	0.017094
POLR2G	529.886	-0.000486367	0.0014879	0.00623676	0.0219078
SMAD5	670.462	-0.0003019	0.00145908	0.00605511	0.0214087
PSMC6	450.71	-0.000136793	0.00144595	0.0159276	0.0460887
MTRNR2L8	65886.8	-0.000125935	0.00144546	0.000408658	0.00234982
SRPRB	380.212	-9.04024e-05	0.00144411	0.00702655	0.024071
NKAPD1	426.125	-6.90357e-05	0.00144349	0.00552103	0.0198314
AC106800.4	666.154	-5.98526e-05	0.0014433	0.00955577	0.0308026
RPS21	5134.27	-5.69145e-05	0.00144325	0.0094206	0.0304799
ATP1B3	912.439	-5.63439e-05	0.00144323	0.0157673	0.0457445
VAMP7	115.42	-4.97236e-05	0.0014431	0.0143159	0.0424078
TBCB	613.985	-3.80137e-05	0.00144292	0.0147531	0.0434441
MAP1LC3B	691.627	-3.63413e-05	0.00144291	0.0103901	0.0329853
WASL	323.272	-3.14596e-05	0.00144282	5.25203e-08	1.02803e-06
CCDC115	153.157	-2.9533e-05	0.00144283	0.00546651	0.0196849
ZNF292	1090.71	-2.8979e-05	0.00144283	8.15507e-16	9.10899e-14
SOS1	257.551	-2.85983e-05	0.00144281	2.65261e-10	9.49868e-09
RABGAP1	495.973	-2.7549e-05	0.0014428	4.45987e-10	1.5104e-08
SEC62	1854.51	-2.58974e-05	0.0014428	0.00725043	0.0246817
FBXL5	568.629	-2.58725e-05	0.0014428	4.9379e-15	4.60682e-13
GPCPD1	136.485	-2.54341e-05	0.00144279	3.3342e-15	3.22174e-13
KIF13A	234.767	-2.51534e-05	0.00144278	0.00470818	0.0174922
SARAF	1269.92	-2.50697e-05	0.0014428	0.0054875	0.0197372
TMED9	2261.04	-2.42636e-05	0.00144278	0.00886918	0.029047
MANBAL	317.467	-2.34228e-05	0.00144277	0.0089305	0.0292164
SORBS2	481.722	-2.31247e-05	0.00144278	3.28299e-19	7.47111e-17
ENG	322.698	-2.26776e-05	0.00144278	2.93035e-15	2.85416e-13
SAP30L	172.053	-2.26484e-05	0.00144276	4.96642e-08	9.79895e-07
PKHD1	193.753	-2.24654e-05	0.00144278	5.5562e-14	4.25451e-12
EBAG9	283.488	-2.19539e-05	0.00144275	2.68245e-07	4.33716e-06
GPBP1	630.947	-2.17027e-05	0.00144275	1.88854e-07	3.20908e-06
AC104619.1	1451.28	-2.14567e-05	0.00144276	0.0162787	0.046843
GDI2	1023.81	-2.13823e-05	0.00144275	0.0079871	0.0267078
ZNF33B	264.186	-2.08954e-05	0.00144275	7.28987e-08	1.38895e-06
MAN1A2	1386.58	-2.0544e-05	0.00144276	9.91545e-06	0.000101148
BPTF	1811.41	-2.01957e-05	0.00144275	1.35692e-07	2.39254e-06
TRIM69	193.329	-2.0096e-05	0.00144275	0.0139443	0.0415721
BRD2	1109.22	-1.99207e-05	0.00144274	0.0172981	0.0491324
CEP350	863.671	-1.92619e-05	0.00144275	1.70204e-06	2.18359e-05
MACO1	388.483	-1.92451e-05	0.00144273	0.0121396	0.0373232
PCMTD1	433.931	-1.91383e-05	0.00144275	1.92188e-11	8.69847e-10
DNAJB14	318.456	-1.90727e-05	0.00144272	0.000393433	0.0022788
ANKRD12	1594.38	-1.90407e-05	0.00144275	5.4261e-12	2.75836e-10
EZH1	136.786	-1.88062e-05	0.00144275	3.43786e-10	1.19248e-08
NBR1	613.45	-1.87822e-05	0.00144272	0.00016449	0.00110127
YIPF4	335.379	-1.86522e-05	0.00144274	0.00626105	0.021967
ITPR1	247.122	-1.85965e-05	0.00144275	8.21748e-18	1.34292e-15
MGAT4A	205.989	-1.80808e-05	0.00144275	6.15492e-16	7.03625e-14
ZBTB18	171.503	-1.79632e-05	0.00144273	1.35971e-05	0.000132831
SEMA6A	500.126	-1.79014e-05	0.00144275	0.00945626	0.0305709
ZNF573	92.4183	-1.78761e-05	0.00144273	3.14545e-06	3.74166e-05
NET1	286.127	-1.76434e-05	0.00144274	3.93804e-09	1.05376e-07
TMEM94	122.265	-1.75905e-05	0.00144273	1.71979e-06	2.20173e-05
SOS2	216.154	-1.74001e-05	0.00144273	9.84243e-07	1.35633e-05
RAB17	220.17	-1.73174e-05	0.00144274	9.75344e-12	4.69957e-10
WAC	1234.61	-1.72353e-05	0.00144269	0.0105648	0.0333828
RICTOR	125.002	-1.71456e-05	0.00144272	1.82818e-05	0.000170887
NPIPB3	789.231	-1.68781e-05	0.00144274	5.11861e-06	5.67828e-05
CARD8	139.553	-1.67455e-05	0.00144273	1.72795e-08	3.83153e-07
PTPRM	230.971	-1.67097e-05	0.00144273	2.28145e-07	3.78171e-06
EMX2	623.907	-1.66603e-05	0.00144273	0.00869709	0.0286065
FRYL	438.014	-1.66352e-05	0.00144271	0.000713409	0.00372619
SPAG17	129.359	-1.66221e-05	0.00144274	0.00280488	0.0114885
UBR1	105.575	-1.65838e-05	0.00144271	0.00113906	0.00546094
AGO1	202.723	-1.65622e-05	0.00144271	0.000824647	0.00421144
SLC22A2	980.071	-1.63476e-05	0.00144274	0.00658079	0.0228526
TNS3	238.234	-1.63096e-05	0.00144273	2.98972e-06	3.5809e-05
JMJD1C	628.329	-1.63063e-05	0.00144273	8.42974e-10	2.6973e-08
EFCAB2	60.7277	-1.61017e-05	0.00144272	2.74038e-05	0.000240549
PLEKHA3	285.439	-1.60033e-05	0.00144271	0.000203824	0.00131822
ATXN3	189.281	-1.59555e-05	0.00144272	9.25898e-06	9.56133e-05
TERF2IP	681.622	-1.58051e-05	0.00144271	0.000858188	0.00435261
USP33	445.815	-1.56617e-05	0.00144271	0.000328979	0.00196532
TRIM13	396.568	-1.55474e-05	0.00144272	3.35137e-06	3.96144e-05
TENT5A	224.055	-1.54206e-05	0.00144273	9.63747e-14	7.00515e-12
KIAA2026	477.79	-1.5395e-05	0.00144272	2.99252e-07	4.77823e-06
TRMT1L	199.852	-1.53556e-05	0.00144272	6.14371e-06	6.69648e-05
WASHC4	502.919	-1.53141e-05	0.0014427	0.00462034	0.0172264
ARHGAP32	112.762	-1.53051e-05	0.00144272	2.8069e-07	4.50548e-06
NEK11	89.0261	-1.51339e-05	0.00144272	4.85757e-07	7.35126e-06
RBM41	187.822	-1.51305e-05	0.00144273	0.00530594	0.019229
STAG2	780.696	-1.50638e-05	0.0014427	0.00211318	0.00914774
GOLIM4	739.04	-1.46768e-05	0.00144272	1.9734e-05	0.000181947
AKAP6	37.7937	-1.4632e-05	0.00144272	3.93809e-09	1.05376e-07
XIAP	536.842	-1.46169e-05	0.0014427	0.0050293	0.0184239
SLC23A2	68.6366	-1.45532e-05	0.00144271	9.33281e-05	0.000685325
SSBP2	71.1589	-1.45006e-05	0.00144273	2.48683e-10	8.95774e-09
TDRD3	106.549	-1.43571e-05	0.00144272	2.3385e-06	2.89333e-05
AKT3	241.054	-1.43547e-05	0.00144271	0.000106477	0.000764585
PRPF38B	1159.76	-1.43215e-05	0.00144272	0.00592624	0.0210294
RNF44	172.456	-1.41615e-05	0.00144271	0.0100038	0.0319969
TYK2	221.018	-1.40101e-05	0.00144269	0.00479896	0.0177377
GPR89A	225.109	-1.39864e-05	0.00144272	0.00615941	0.0216987
IPO11	145.157	-1.39679e-05	0.00144271	0.000386331	0.00224622
AC004540.1	52.4795	-1.39651e-05	0.00144272	4.93631e-10	1.63093e-08
EPS15	203.331	-1.39302e-05	0.00144271	0.0118814	0.0366681
HMGCL	192.323	-1.38208e-05	0.0014427	0.00486884	0.0179492
FAM98C	66.98	-1.38152e-05	0.0014427	0.00117738	0.00560821
OSBPL8	608.033	-1.38096e-05	0.00144268	0.0166647	0.0477394
NCOA7	604.142	-1.37975e-05	0.00144272	8.86608e-10	2.81839e-08
ABCB7	193.144	-1.37816e-05	0.0014427	0.0024679	0.0103681
TSC1	226.168	-1.37286e-05	0.00144272	0.00473787	0.0175731
ECHDC2	314.522	-1.3694e-05	0.00144272	6.6538e-06	7.16269e-05
MBNL1	1371.99	-1.36719e-05	0.00144271	5.13547e-05	0.000411345
HLA-E	2933.51	-1.35927e-05	0.00144272	2.66859e-13	1.80001e-11
CRNKL1	138.937	-1.32775e-05	0.0014427	0.00132227	0.00615979
PAXIP1-AS2	70.2447	-1.32572e-05	0.00144272	1.70407e-07	2.93245e-06
B3GNT2	232.925	-1.31295e-05	0.0014427	0.00113675	0.005452
FEM1B	177.416	-1.31165e-05	0.0014427	0.00445614	0.0167431
AL049834.1	97.2764	-1.30895e-05	0.00144271	2.227e-06	2.76812e-05
TUT7	414.348	-1.30451e-05	0.00144271	0.017461	0.0494966
IFIH1	101.823	-1.30283e-05	0.00144272	7.25005e-07	1.03625e-05
SUFU	130.926	-1.30194e-05	0.0014427	0.00129266	0.00605195
RALGAPA1	217.191	-1.29486e-05	0.00144272	1.68648e-07	2.90601e-06
AMZ2P1	98.2131	-1.29209e-05	0.00144269	0.00787497	0.0264126
GPATCH11	167.856	-1.28965e-05	0.0014427	0.0114821	0.0356301
GATAD2B	253.53	-1.2878e-05	0.0014427	0.00235353	0.00997237
ANGEL2	147.043	-1.28438e-05	0.00144271	0.00032364	0.00193913
GPALPP1	175.373	-1.28025e-05	0.0014427	0.00166413	0.00751097
NFIC	1973.74	-1.27856e-05	0.00144269	0.00843268	0.0279216
RAPGEF4	113.187	-1.27558e-05	0.00144272	2.58204e-24	1.61212e-21
APBB2	118.231	-1.27538e-05	0.00144271	0.00023577	0.00148846
ANGPT1	86.4179	-1.27091e-05	0.00144272	1.38828e-27	1.77919e-24
GRAMD2B	222.174	-1.26802e-05	0.0014427	0.00170425	0.00766077
HSD17B11	173.047	-1.26568e-05	0.00144271	9.24771e-07	1.28159e-05
AC240274.1	289.451	-1.25906e-05	0.00144271	4.84291e-05	0.000391517
TOR1AIP1	200.246	-1.25467e-05	0.00144271	0.00394987	0.0151631
ETAA1	89.3919	-1.25251e-05	0.0014427	0.00102361	0.00501206
LINC01184	119.438	-1.24969e-05	0.0014427	0.00105147	0.00512269
ITGA1	950.454	-1.24821e-05	0.00144272	7.00898e-14	5.28386e-12
CC2D2A	207.188	-1.24713e-05	0.00144271	2.55415e-07	4.1601e-06
TRAM2-AS1	51.1361	-1.24667e-05	0.0014427	0.000566926	0.0030876
RPS6KB1	184.717	-1.24644e-05	0.0014427	0.000909057	0.00456685
CASP8AP2	211.369	-1.24459e-05	0.0014427	0.000960431	0.00476984
CWF19L2	617.51	-1.24305e-05	0.00144272	8.90129e-09	2.13543e-07
ERCC6L2	168.928	-1.24225e-05	0.0014427	0.000458797	0.00258517
RBPJ	974.233	-1.24003e-05	0.00144269	0.00712859	0.0243589
GOLGA2	792.179	-1.23385e-05	0.0014427	0.00937125	0.0303767
ACVR2A	55.9206	-1.23053e-05	0.00144271	4.81503e-05	0.00038978
IFI16	647.067	-1.22779e-05	0.00144271	8.87164e-06	9.21213e-05
TNKS	177.821	-1.21636e-05	0.0014427	0.00361003	0.014094
SDAD1P1	126.023	-1.2056e-05	0.00144271	1.73683e-07	2.9867e-06
IL3RA	58.8666	-1.20435e-05	0.00144271	3.68861e-07	5.76864e-06
LRRCC1	200.579	-1.20131e-05	0.00144271	4.16053e-07	6.42416e-06
AEBP2	138.044	-1.19883e-05	0.0014427	0.0155002	0.0451632
SPATA1	21.6362	-1.19866e-05	0.00144271	3.74372e-07	5.84731e-06
KAT7	251.175	-1.19675e-05	0.00144269	0.00663174	0.0229967
ARHGDIB	691.5	-1.19216e-05	0.00144272	8.3893e-15	7.56591e-13
HP1BP3	671.501	-1.19063e-05	0.00144269	0.0127359	0.0387068
SF3B1	746.974	-1.18947e-05	0.00144269	0.0132014	0.0398282
TOB2	498.486	-1.18771e-05	0.00144271	0.00870992	0.0286371
C8orf82	136.904	-1.18618e-05	0.0014427	0.000573005	0.00311374
MED9	75.1852	-1.1844e-05	0.00144269	0.0110237	0.0345288
BTBD8	47.3006	-1.17727e-05	0.00144271	3.44636e-07	5.42462e-06
NEK9	152.341	-1.17313e-05	0.00144269	0.00660941	0.0229291
PCMTD1P7	87.0393	-1.16891e-05	0.00144271	1.13852e-08	2.6428e-07
KIAA0355	281.336	-1.1679e-05	0.00144271	1.82899e-05	0.000170898
ZBTB25	76.613	-1.1666e-05	0.0014427	0.00267429	0.0110577
KIF1B	416.885	-1.16515e-05	0.00144269	0.00580961	0.020694
NUDT4	502.287	-1.16388e-05	0.0014427	0.000411663	0.00236471
FBXW4	200.547	-1.16318e-05	0.0014427	0.00339836	0.0134313
SP4	48.0936	-1.16054e-05	0.00144271	1.04434e-06	1.42623e-05
SMAD4	237.506	-1.15866e-05	0.00144269	0.00577568	0.0205927
WASF4P	74.8593	-1.15832e-05	0.0014427	0.00165801	0.00749028
ITGA9	49.5199	-1.1514e-05	0.00144272	1.48739e-20	4.52723e-18
ARHGAP33	17.7792	-1.15078e-05	0.00144271	0.00343909	0.0135505
EFCAB14	498.326	-1.15047e-05	0.0014427	0.00474876	0.0176016
ZNF76	75.8249	-1.14997e-05	0.0014427	0.00105204	0.00512446
ITPKB	72.5515	-1.14925e-05	0.00144271	1.875e-07	3.19051e-06
ATM	283.466	-1.14866e-05	0.00144271	5.18077e-05	0.000413884
ICK	91.677	-1.14677e-05	0.00144271	8.13253e-06	8.53933e-05
ERBIN	678.104	-1.14607e-05	0.00144268	0.0134281	0.0403923
CAT	514.196	-1.14496e-05	0.00144271	0.00361134	0.0140968
RXRA	442.85	-1.14469e-05	0.00144271	0.000130455	0.000906039
ZNF383	59.4801	-1.14133e-05	0.00144271	3.45287e-07	5.43136e-06
TNRC6B	1110.42	-1.14122e-05	0.0014427	0.00124592	0.00586811
SYCP2	58.4687	-1.13976e-05	0.00144272	2.78923e-06	3.37731e-05
NES	225.705	-1.13881e-05	0.00144272	2.01316e-17	3.08305e-15
BX248409.1	777.325	-1.13776e-05	0.00144271	0.000139284	0.000955877
THRA	228.03	-1.13697e-05	0.00144271	8.36285e-08	1.56643e-06
HNMT	259.71	-1.13467e-05	0.00144271	9.3071e-06	9.59942e-05
RYBP	413.866	-1.13308e-05	0.0014427	0.00567241	0.0203033
SUPT20H	160.423	-1.12817e-05	0.0014427	0.0125694	0.0383203
FRY	107.441	-1.12495e-05	0.00144272	1.22683e-15	1.31601e-13
H1-0	226.799	-1.12454e-05	0.00144271	6.58796e-05	0.00051007
PTP4A3	115.557	-1.11781e-05	0.00144272	9.89277e-20	2.56265e-17
CFDP1	476.534	-1.114e-05	0.0014427	0.000856165	0.00434416
SNRK	191.215	-1.11161e-05	0.00144271	7.86295e-07	1.1138e-05
USP51	43.5666	-1.11147e-05	0.00144271	5.07664e-08	9.96905e-07
AC132872.1	29.5124	-1.10889e-05	0.00144271	2.34407e-05	0.000210232
PEAK1	240.61	-1.10769e-05	0.0014427	0.000196731	0.00128052
CPT1A	475.946	-1.10325e-05	0.00144271	0.00010823	0.000774085
CRYZL1	136.728	-1.10168e-05	0.00144269	0.00840378	0.0278563
AC083862.3	204.501	-1.10148e-05	0.00144271	0.00280511	0.0114885
TGFBR1	205.729	-1.10053e-05	0.00144269	0.0122188	0.0375051
ALG10B	67.9227	-1.10048e-05	0.0014427	0.000963571	0.0047825
STK19	125.345	-1.09902e-05	0.0014427	0.00497335	0.0182629
DHX58	54.5034	-1.09677e-05	0.0014427	0.000941381	0.00469534
PHF21A	130.044	-1.09427e-05	0.0014427	0.00321926	0.0128485
VPS50	84.6176	-1.09311e-05	0.0014427	0.00661569	0.0229476
KANK2	490.235	-1.09303e-05	0.0014427	0.000977999	0.0048344
IQCB1	47.6295	-1.09263e-05	0.0014427	0.000589551	0.00319084
ZNF160	187.659	-1.09232e-05	0.00144271	3.54554e-06	4.13874e-05
DDX58	179.555	-1.08794e-05	0.00144269	0.00846915	0.0280081
FNBP1	467.071	-1.08671e-05	0.0014427	0.00247406	0.0103868
ARNT	122.025	-1.08668e-05	0.00144269	0.00704665	0.0241248
FOXO1	114.534	-1.08508e-05	0.0014427	0.000131481	0.000911531
IGBP1	651.207	-1.08486e-05	0.00144269	0.00560154	0.0200715
MTO1	78.461	-1.08436e-05	0.00144269	0.0027258	0.0112383
MIGA1	302.598	-1.08404e-05	0.00144269	0.00878637	0.0288379
TBC1D8	77.9644	-1.08381e-05	0.00144271	2.13061e-05	0.000193945
GPR89B	217.606	-1.0824e-05	0.0014427	0.000535649	0.00294958
GRK5	98.461	-1.08032e-05	0.00144271	2.67876e-09	7.5234e-08
PTPRA	181.342	-1.0793e-05	0.00144269	0.0157007	0.0456055
CAPN7	130.191	-1.07805e-05	0.0014427	0.0050801	0.0185764
EXPH5	100.707	-1.0759e-05	0.0014427	0.000113638	0.000807201
PHIP	937.146	-1.07458e-05	0.0014427	0.000347511	0.00205636
LRTOMT	37.8192	-1.07419e-05	0.0014427	0.00453785	0.0169708
ATRX	1856.97	-1.07066e-05	0.0014427	0.000520716	0.00287907
LRRK1	99.4969	-1.06922e-05	0.0014427	0.000309268	0.00186958
ABCG1	179.248	-1.06889e-05	0.00144271	5.4371e-10	1.78428e-08
MRTFB	110.479	-1.06803e-05	0.0014427	0.00019873	0.00129077
TNK2	115.908	-1.0649e-05	0.0014427	0.00014858	0.00101144
SNORA59B	102.855	-1.06475e-05	0.00144271	7.92047e-25	5.51038e-22
AL451165.2	21.4811	-1.0647e-05	0.00144271	5.2034e-05	0.000415283
LTBP1	96.5179	-1.06428e-05	0.00144271	4.94528e-09	1.29065e-07
MADD	64.2196	-1.06123e-05	0.00144269	0.00619253	0.0217902
FAM76A	107.179	-1.0607e-05	0.0014427	0.000241932	0.00151831
ZFAND2B	123.703	-1.06017e-05	0.00144269	0.0144443	0.0427257
USP3	184.167	-1.05822e-05	0.00144269	0.00508004	0.0185764
TRIM52	124.933	-1.05345e-05	0.00144271	2.0757e-08	4.47682e-07
EDN1	799.258	-1.05027e-05	0.00144271	0.00493627	0.0181541
KAT8	106.754	-1.04896e-05	0.0014427	0.000955407	0.00475228
NHLRC2	141.857	-1.04879e-05	0.00144269	0.00913795	0.0297472
ZNF512	101.812	-1.04689e-05	0.0014427	0.000406658	0.00234095
PCOLCE	81.1746	-1.04585e-05	0.00144271	1.6437e-09	4.89292e-08
ATP6V1A	511.285	-1.04548e-05	0.00144269	0.00607691	0.0214694
AC006033.2	5.3831	-1.04134e-05	0.00144271	0.00209392	0.00907889
OXR1	552.444	-1.04103e-05	0.00144271	4.99817e-05	0.000401668
DEDD2	131.352	-1.03857e-05	0.00144269	0.0137547	0.0411558
TUT4	243.271	-1.03822e-05	0.0014427	7.58769e-05	0.000574682
EEF1B2	3689.65	-1.03724e-05	0.0014427	0.0120267	0.0370229
GIPC3	35.7988	-1.03693e-05	0.00144271	2.78979e-17	4.14215e-15
JAK2	79.4071	-1.03605e-05	0.00144271	1.68154e-05	0.000158826
RAPGEF5	251.36	-1.03488e-05	0.00144271	6.25877e-09	1.57602e-07
SP110	448.035	-1.03425e-05	0.0014427	0.00182572	0.00811096
AARS2	92.5448	-1.03298e-05	0.00144269	0.0128306	0.0389559
TCEA2	136.164	-1.03082e-05	0.00144269	0.0108228	0.0340178
RHOBTB1	341.775	-1.03066e-05	0.00144271	9.05998e-10	2.87253e-08
DDX19B	140.713	-1.02901e-05	0.00144269	0.00909569	0.0296493
MRTFA	58.6472	-1.02606e-05	0.00144269	0.00649084	0.0226144
NADK2	76.1233	-1.02489e-05	0.0014427	0.00444759	0.0167179
VAV3	165.547	-1.02427e-05	0.00144271	0.00724411	0.0246705
DCLK2	30.9	-1.02323e-05	0.00144271	8.07921e-07	1.1398e-05
ZNF483	70.1948	-1.0219e-05	0.00144271	1.53384e-08	3.45504e-07
TIPARP	236.027	-1.02184e-05	0.00144271	2.48171e-05	0.000220627
FMN1	75.8021	-1.0211e-05	0.00144271	9.12004e-09	2.17932e-07
LINC01836	15.7141	-1.0207e-05	0.00144271	7.21757e-07	1.0332e-05
CLCN6	42.2775	-1.01973e-05	0.0014427	0.000483508	0.0027028
SLC27A1	83.2516	-1.0194e-05	0.00144271	1.81878e-05	0.000170139
RSRC2	942.281	-1.01886e-05	0.0014427	0.00188681	0.00833826
SYNJ1	61.4787	-1.01799e-05	0.00144271	9.66285e-07	1.33309e-05
CPT2	66.4642	-1.01726e-05	0.0014427	0.00377859	0.0146185
SKIL	242.594	-1.01662e-05	0.0014427	0.00569167	0.0203573
ITGA8	89.1618	-1.01328e-05	0.00144271	1.87762e-23	9.93915e-21
SPATA13	99.6731	-1.01056e-05	0.00144271	3.56002e-06	4.15166e-05
NBEAL1	397.767	-1.01047e-05	0.0014427	0.000656396	0.00347564
RNF111	128.706	-1.00916e-05	0.0014427	0.00475034	0.0176016
EPM2A	14.3435	-1.00847e-05	0.00144271	4.26008e-07	6.55707e-06
GASK1B	162.226	-1.00839e-05	0.00144271	1.10161e-22	5.25963e-20
ZNF765	45.5522	-1.00831e-05	0.00144269	0.0148681	0.0437033
SLC37A4	410.113	-1.0053e-05	0.00144271	8.31196e-07	1.16857e-05
SPOP	997.578	-1.00265e-05	0.00144269	0.00868571	0.0285768
CCDC130	148.107	-1.0025e-05	0.00144269	0.0134819	0.040522
KANSL1	285.966	-1.00245e-05	0.0014427	0.00591974	0.0210125
CEP68	152.595	-1.0021e-05	0.00144271	5.3982e-08	1.0541e-06
NKAP	289.11	-1.00145e-05	0.00144269	0.00724274	0.0246705
PGAP3	53.2672	-9.98818e-06	0.0014427	0.000100453	0.000726236
THUMPD2	51.3669	-9.97158e-06	0.0014427	0.000345938	0.00204804
ITGA6	765.267	-9.96823e-06	0.0014427	0.00193441	0.00850694
TUBGCP3	102.581	-9.96427e-06	0.0014427	0.00307587	0.0123757
FAT4	49.985	-9.94133e-06	0.00144271	5.96594e-08	1.15478e-06
PIEZO2	207.054	-9.93751e-06	0.00144271	2.79501e-32	6.80585e-29
MARC2	109.361	-9.93208e-06	0.00144271	3.13106e-06	3.72818e-05
AASS	161.121	-9.91724e-06	0.00144271	1.43892e-05	0.000138984
ZNF189	189.614	-9.91421e-06	0.00144271	4.98117e-09	1.29724e-07
TLK1	357.728	-9.90684e-06	0.00144269	0.0175569	0.0497222
ENTPD1	151.456	-9.89259e-06	0.00144271	5.40512e-09	1.38834e-07
SLC44A2	298.796	-9.87242e-06	0.00144271	0.00313173	0.0125589
LRRC37A2	261.247	-9.84941e-06	0.0014427	7.92454e-05	0.000596669
AGER	8.45418	-9.84824e-06	0.00144271	2.17959e-07	3.63514e-06
ATXN7L1	104.824	-9.83106e-06	0.00144271	4.46846e-06	5.05856e-05
SIRT3	91.659	-9.79199e-06	0.0014427	0.000544592	0.00299139
NNT-AS1	222.876	-9.78988e-06	0.0014427	0.00557618	0.019997
PLEKHM3	34.8234	-9.78782e-06	0.00144271	0.00218685	0.00941141
CCSAP	48.7121	-9.78726e-06	0.0014427	0.00485773	0.0179112
ALDH2	480.49	-9.77559e-06	0.0014427	3.78354e-05	0.000315944
ARHGEF15	51.2648	-9.76739e-06	0.00144271	7.63711e-19	1.5497e-16
MS4A6A	334.866	-9.75557e-06	0.00144271	4.63388e-38	2.2567e-34
MMAA	104.559	-9.74955e-06	0.0014427	0.00264497	0.0109588
MSL2	151.744	-9.73486e-06	0.00144269	0.00841119	0.027877
AC006978.1	86.0294	-9.73079e-06	0.00144271	1.73055e-05	0.000163076
SLF2	152.231	-9.72384e-06	0.00144269	0.00262953	0.0109166
NLRC5	130.055	-9.72175e-06	0.00144271	1.15721e-06	1.55852e-05
TMX4	462.788	-9.69411e-06	0.00144269	0.00844186	0.0279406
TMEM131L	77.0407	-9.69108e-06	0.0014427	0.000826218	0.00421858
EEF1AKMT3	58.524	-9.6903e-06	0.0014427	0.0107032	0.0337026
FOXO3B	86.2875	-9.68847e-06	0.0014427	0.00090726	0.00455971
AGO3	192.176	-9.68627e-06	0.0014427	0.00181299	0.00806176
NOSTRIN	230.314	-9.6853e-06	0.00144271	2.84823e-08	5.97368e-07
SMG7	206.024	-9.68356e-06	0.0014427	0.00326798	0.0129983
PODXL	254.939	-9.66045e-06	0.00144271	5.30089e-17	7.4182e-15
VCPIP1	114.223	-9.618e-06	0.00144269	0.0122678	0.0376174
EIF2A	386.803	-9.60517e-06	0.00144269	0.0149954	0.0440191
U2SURP	1168.69	-9.59968e-06	0.00144269	0.0140623	0.0418551
TRAPPC12	151.246	-9.5989e-06	0.00144267	0.0163608	0.0470237
LYVE1	17.9453	-9.59172e-06	0.00144271	4.67802e-17	6.62537e-15
DHX38	52.0786	-9.58555e-06	0.0014427	0.00574841	0.0205159
N4BP2L2	1150.94	-9.58222e-06	0.00144271	4.62941e-07	7.08079e-06
WDR19	89.1452	-9.57554e-06	0.0014427	0.00181682	0.00807587
FANCL	53.8573	-9.56596e-06	0.0014427	0.00108839	0.00526432
ZNF507	86.595	-9.5607e-06	0.0014427	0.0019967	0.00873824
PREX1	84.3134	-9.54144e-06	0.00144271	1.95362e-15	1.96573e-13
CLSTN3	82.5656	-9.53716e-06	0.0014427	7.88242e-05	0.000594232
PDE5A	45.6492	-9.53465e-06	0.00144271	2.08464e-06	2.60713e-05
EXOC3L2	65.6846	-9.52558e-06	0.00144271	1.7352e-21	6.50034e-19
ZKSCAN8	62.2271	-9.49636e-06	0.0014427	0.00206267	0.00895935
RALGAPB	146.539	-9.49066e-06	0.00144269	0.00864039	0.0284585
PAN3	140.797	-9.46502e-06	0.0014427	0.004608	0.0171935
ITPRIP	62.7224	-9.46292e-06	0.0014427	9.40777e-05	0.00068896
MLLT6	308.975	-9.4594e-06	0.0014427	0.00607126	0.0214534
BTBD9	81.4048	-9.45672e-06	0.00144269	0.0125244	0.0382317
S100PBP	123.054	-9.44576e-06	0.00144269	0.00718319	0.0245144
FAM53B	201.222	-9.42653e-06	0.0014427	0.00018869	0.00123777
SIRT5	87.0278	-9.426e-06	0.00144269	0.0127321	0.0387051
PLCG1	133.704	-9.42247e-06	0.00144269	0.0124126	0.0379564
ZNF770	69.8522	-9.41826e-06	0.0014427	0.00690174	0.0237503
TP53INP1	181.678	-9.40246e-06	0.0014427	0.00662304	0.0229698
PPP1R9B	174.216	-9.39622e-06	0.00144269	0.0145563	0.0429684
ZRANB2	737.647	-9.37986e-06	0.0014427	0.00109405	0.00528258
SLC25A28	87.4471	-9.36078e-06	0.0014427	0.00375687	0.0145576
DNAJC3-DT	45.275	-9.34641e-06	0.00144271	4.52724e-06	5.10835e-05
UFSP2	74.8539	-9.33433e-06	0.0014427	0.00483241	0.0178373
PIAS2	166.527	-9.33056e-06	0.0014427	0.000656446	0.00347564
MID1	206.209	-9.3236e-06	0.0014427	0.000321527	0.0019298
CASP10	82.783	-9.30145e-06	0.0014427	0.000559269	0.00305656
RAPGEF1	313.639	-9.29782e-06	0.0014427	0.00234563	0.00995154
INTS2	34.092	-9.29091e-06	0.0014427	0.00738903	0.0250484
TBCK	103.546	-9.29026e-06	0.0014427	0.00514862	0.0187601
ANKRD49	248.346	-9.2838e-06	0.0014427	0.000539335	0.00296653
PPIL4	273.897	-9.28037e-06	0.0014427	0.0172425	0.0490256
MCPH1	85.6549	-9.2781e-06	0.00144269	0.00665745	0.0230629
SFSWAP	522.237	-9.27782e-06	0.0014427	0.00702496	0.024071
AC131206.1	161.682	-9.27195e-06	0.0014427	1.5239e-05	0.000145976
ACAP1	59.3334	-9.26475e-06	0.0014427	0.000660462	0.00349386
BACH1	100.918	-9.23638e-06	0.0014427	0.00833297	0.0276441
HEPH	25.9831	-9.2321e-06	0.00144271	1.42629e-15	1.49057e-13
RASSF1	64.6761	-9.22236e-06	0.0014427	0.00613569	0.0216245
ACMSD	60.9117	-9.19703e-06	0.00144271	0.000136341	0.000938091
LHFPL6	179.971	-9.17373e-06	0.0014427	5.7031e-06	6.27521e-05
ANGPT2	653.1	-9.17337e-06	0.00144271	2.06541e-18	3.83915e-16
BLNK	37.3281	-9.15916e-06	0.00144271	2.86823e-15	2.80488e-13
TAPT1	128.819	-9.14287e-06	0.0014427	0.000113681	0.000807268
TMLHE	72.8341	-9.13264e-06	0.00144269	0.0168544	0.0481626
MYO6	1713.37	-9.12604e-06	0.0014427	0.00649765	0.0226316
AC002451.1	46.7807	-9.12517e-06	0.00144271	1.20968e-14	1.06724e-12
CPLANE1	410.409	-9.12208e-06	0.0014427	3.64232e-06	4.23142e-05
CDC40	305.037	-9.1151e-06	0.0014427	0.00806379	0.0269027
GOLGB1	1977.1	-9.11497e-06	0.0014427	0.000231742	0.0014676
DNAJC18	53.4132	-9.11194e-06	0.0014427	0.00119805	0.00568112
AHDC1	233.572	-9.10228e-06	0.00144269	0.0111228	0.0347587
KDM6A	93.4955	-9.09312e-06	0.00144269	0.00371441	0.0144206
CLN5	123.554	-9.08463e-06	0.0014427	0.0045479	0.0170031
PPIG	1700.84	-9.08224e-06	0.0014427	0.00622492	0.0218779
MGAT1	387.508	-9.07488e-06	0.00144269	0.00883237	0.0289459
C5orf51	52.053	-9.06818e-06	0.00144269	0.0151422	0.0443537
TLR1	25.8386	-9.05109e-06	0.00144271	7.64624e-07	1.08463e-05
PTGER4	33.8193	-9.04925e-06	0.00144271	1.57025e-07	2.73111e-06
FZD1	76.1793	-9.04563e-06	0.0014427	0.00174779	0.00781898
DNAJC13	264.347	-9.03851e-06	0.00144269	0.0153247	0.0447644
STX18-AS1	21.9567	-9.03807e-06	0.00144271	0.00247477	0.010388
GCC2	1273.1	-9.02621e-06	0.00144269	0.0127234	0.0386929
CHIC1	87.995	-8.99747e-06	0.00144269	0.0104094	0.0330133
XPR1	108.621	-8.99729e-06	0.0014427	0.0134709	0.0405009
SEPSECS	67.9948	-8.989e-06	0.00144271	1.13268e-08	2.63426e-07
BICRAL	64.2234	-8.98037e-06	0.0014427	0.012237	0.0375469
HEIH	122.682	-8.96667e-06	0.0014427	7.57828e-05	0.000574148
ERMAP	64.3941	-8.9577e-06	0.0014427	0.000281944	0.00172974
WASH3P	271.625	-8.95456e-06	0.00144269	0.00862755	0.0284277
CCDC174	253.701	-8.95215e-06	0.0014427	0.0131082	0.0396012
SH2D2A	24.1796	-8.92839e-06	0.0014427	7.68628e-06	8.14097e-05
PDCD11	364.192	-8.92168e-06	0.00144269	0.0089606	0.0293031
SLCO3A1	304.64	-8.91868e-06	0.00144269	0.0144318	0.0427014
PPM1M	75.6601	-8.90982e-06	0.00144269	0.00584999	0.0208226
CTSO	207.729	-8.90361e-06	0.0014427	0.000115921	0.000820784
CDKN1B	206.014	-8.90356e-06	0.0014427	0.000192468	0.00125863
GBP4	311.188	-8.89804e-06	0.00144271	7.51231e-16	8.42971e-14
KANK1	255.043	-8.8945e-06	0.0014427	0.0150487	0.0441382
ADCY4	38.4531	-8.88809e-06	0.00144271	4.58804e-16	5.3711e-14
USP15	282.921	-8.87259e-06	0.00144269	0.00839676	0.0278378
ZNF594	21.6439	-8.8683e-06	0.0014427	5.22005e-05	0.000416203
PNISR	3293.72	-8.86223e-06	0.00144271	3.49657e-08	7.15475e-07
ZNF711	91.5703	-8.85973e-06	0.0014427	1.96631e-05	0.000181431
EPN2	81.4725	-8.85364e-06	0.0014427	0.00108556	0.00525325
SRRM2	3358.13	-8.85233e-06	0.0014427	0.00364704	0.0142043
PRRC2C	3933.95	-8.84915e-06	0.00144269	0.0133034	0.0400914
SYNRG	729.448	-8.83561e-06	0.0014427	0.00125495	0.00590494
GALC	106.006	-8.83345e-06	0.0014427	0.000125515	0.00087774
PEX11G	25.4182	-8.82255e-06	0.00144269	0.00685892	0.0236264
TMEM38B	139.502	-8.82252e-06	0.0014427	2.21686e-05	0.000200746
AC005670.3	339.257	-8.81726e-06	0.00144269	0.0160404	0.046338
C5AR2	26.5114	-8.80718e-06	0.0014427	6.34805e-06	6.89144e-05
SPRED1	353.982	-8.80005e-06	0.00144269	0.011486	0.0356375
KRCC1	285.595	-8.78523e-06	0.0014427	0.00401234	0.0153376
GMDS-DT	80.1934	-8.77918e-06	0.0014427	2.26081e-05	0.000204194
SHROOM1	80.9704	-8.77782e-06	0.0014427	0.00131051	0.0061179
LMO7	450.185	-8.77039e-06	0.0014427	0.00022621	0.00143705
MLXIPL	59.1828	-8.76075e-06	0.00144271	1.0757e-17	1.72324e-15
SYF2	723.114	-8.75206e-06	0.00144269	0.0161786	0.0466075
RTL5	35.6079	-8.74959e-06	0.0014427	0.00949862	0.0306753
GDPD3	16.7117	-8.7379e-06	0.0014427	5.09874e-07	7.6544e-06
ZFP82	60.9413	-8.73326e-06	0.00144269	0.00902376	0.02947
FAAH	54.7297	-8.70223e-06	0.0014427	6.06999e-06	6.62799e-05
PCBD2	93.2204	-8.70032e-06	0.00144269	0.00473317	0.0175612
GPATCH8	453.353	-8.69076e-06	0.0014427	0.00515066	0.0187612
NUDT13	24.6649	-8.68958e-06	0.0014427	0.000212728	0.00136529
TLR4	79.0608	-8.68259e-06	0.00144271	2.47731e-08	5.27756e-07
ATL2	88.3578	-8.68066e-06	0.0014427	0.00977671	0.031415
WDPCP	71.4939	-8.68023e-06	0.0014427	0.000107017	0.000768014
DBT	101.694	-8.67597e-06	0.0014427	0.00308018	0.0123868
FTH1P20	905.749	-8.67061e-06	0.00144271	0.011218	0.0349756
CYP4V2	183.179	-8.66483e-06	0.0014427	0.000387742	0.0022512
ZEB2	512.998	-8.66299e-06	0.0014427	2.63175e-07	4.25801e-06
VPS13D	195.592	-8.66037e-06	0.00144269	0.00799696	0.0267297
PCF11	398.277	-8.65217e-06	0.0014427	0.0001732	0.00114803
ALPK1	86.4787	-8.63852e-06	0.0014427	0.0005946	0.00321388
CUL5	337.782	-8.63283e-06	0.00144269	0.010957	0.0343642
EPHA1-AS1	16.4005	-8.63229e-06	0.0014427	1.05345e-05	0.000106926
DLG3	153.509	-8.62251e-06	0.00144269	0.00585693	0.020829
RNASEH2B	140.401	-8.6164e-06	0.0014427	0.00512389	0.018686
GIMAP6	79.9953	-8.61184e-06	0.00144271	7.49582e-22	2.94392e-19
TASOR	196.828	-8.61143e-06	0.00144269	0.00393493	0.0151129
PBXIP1	277.803	-8.60541e-06	0.0014427	0.00384636	0.0148265
APC	324.06	-8.59496e-06	0.00144269	0.0155722	0.0453242
POGZ	227.404	-8.55e-06	0.00144269	0.00876009	0.0287695
MVB12B	37.7347	-8.5488e-06	0.0014427	4.90473e-06	5.48096e-05
AL627309.5	23.5564	-8.54616e-06	0.0014427	0.000332412	0.00198145
CTDSP1	598.08	-8.53733e-06	0.00144269	0.00622753	0.0218817
RLF	317.449	-8.53224e-06	0.00144269	0.0116694	0.0361284
PDE8A	152.675	-8.53108e-06	0.0014427	0.000873066	0.00441336
SNRNP48	286.122	-8.52943e-06	0.0014427	0.00173297	0.00776169
TEX10	141.431	-8.52114e-06	0.00144269	0.0107671	0.0338688
SRBD1	97.622	-8.51683e-06	0.00144269	0.0175457	0.0497019
AC073111.4	14.5979	-8.51439e-06	0.0014427	1.04225e-06	1.42417e-05
KLRD1	27.4763	-8.50018e-06	0.00144271	1.22058e-13	8.74154e-12
IGF1R	444.937	-8.4839e-06	0.00144269	0.00515903	0.0187805
ZCCHC8	108.746	-8.47317e-06	0.00144269	0.0129062	0.0391267
UBA7	83.1856	-8.47176e-06	0.00144269	0.00550741	0.0197912
FBXL13	15.5994	-8.46852e-06	0.0014427	0.000949245	0.00472617
PHYKPL	79.6067	-8.45398e-06	0.0014427	6.93967e-05	0.000533737
RETREG3	124.833	-8.4358e-06	0.00144269	0.0123075	0.0377108
Z68871.1	56.2838	-8.43128e-06	0.0014427	0.00019823	0.00128855
ZNF585B	31.176	-8.42162e-06	0.0014427	0.00225105	0.00963063
ACTR6	103.997	-8.42133e-06	0.00144269	0.00742	0.0251324
INPP5D	140.435	-8.40489e-06	0.00144271	7.11949e-14	5.35061e-12
ZMAT1	630.314	-8.39673e-06	0.00144271	5.42763e-14	4.16917e-12
FRG1BP	274.403	-8.39227e-06	0.00144269	0.00572415	0.0204494
LATS1	92.1575	-8.38207e-06	0.00144269	0.0126079	0.0384136
FOXO3	1090.07	-8.38128e-06	0.00144269	0.0168997	0.0482593
SAMD9L	228.133	-8.3723e-06	0.0014427	1.42535e-07	2.49155e-06
ZNRF3	82.7226	-8.36816e-06	0.00144269	0.0158003	0.0457967
FOXP2	107.266	-8.34358e-06	0.0014427	0.000874036	0.00441551
MCTP2	96.7658	-8.32629e-06	0.0014427	0.00031181	0.00188028
NIT1	63.6042	-8.32431e-06	0.0014427	0.0058735	0.0208818
KLHL22	69.7346	-8.32143e-06	0.00144269	0.0102531	0.0326528
BMS1P2	39.26	-8.31813e-06	0.0014427	0.000612234	0.00329238
AFAP1	84.5483	-8.30829e-06	0.0014427	0.00901122	0.0294382
SLX4IP	96.1516	-8.30068e-06	0.0014427	0.000614413	0.003299
KCNN3	149.144	-8.29933e-06	0.00144271	1.36802e-20	4.21663e-18
SEPTIN7P2	253.146	-8.29647e-06	0.00144269	0.00736251	0.024977
PHC1	38.8094	-8.29625e-06	0.0014427	0.00117863	0.00561088
AC007547.1	17.7418	-8.29364e-06	0.0014427	0.00062211	0.00333078
THOC1	118.364	-8.29058e-06	0.0014427	0.00018079	0.00119237
PDCD4	147.992	-8.28421e-06	0.0014427	0.00194182	0.00853333
SWAP70	410.594	-8.28208e-06	0.00144269	0.00919402	0.0298898
ABHD6	79.4769	-8.27606e-06	0.0014427	3.36143e-06	3.97142e-05
RASGRP2	27.8093	-8.27117e-06	0.00144271	3.96186e-14	3.13218e-12
PARP9	195.693	-8.26827e-06	0.0014427	0.000324391	0.00194225
BOD1L1	1266.45	-8.26398e-06	0.0014427	0.00209749	0.00909273
HRC	29.6671	-8.25986e-06	0.00144271	2.8927e-14	2.35608e-12
PELI2	40.6756	-8.2562e-06	0.0014427	1.44868e-07	2.52871e-06
ALG9	37.5281	-8.25166e-06	0.0014427	0.00233149	0.00990608
CASD1	79.2672	-8.23907e-06	0.0014427	0.000636147	0.0033888
KIAA1328	49.5561	-8.2352e-06	0.0014427	0.000187662	0.00123336
LGALSL	85.1465	-8.21176e-06	0.0014427	0.00466611	0.0173624
AOAH	67.0017	-8.21112e-06	0.00144271	2.98558e-17	4.37944e-15
TERF1P5	78.0905	-8.21062e-06	0.00144269	0.0137083	0.0410422
ADGRL2	168.457	-8.20975e-06	0.00144269	0.0152713	0.0446622
GLUL	412.835	-8.20154e-06	0.0014427	0.00115671	0.00552599
SPG11	150.387	-8.18999e-06	0.0014427	0.00409121	0.0155877
NFIB	1494.31	-8.18792e-06	0.0014427	0.00514761	0.0187601
LINC00899	23.7169	-8.1766e-06	0.0014427	0.000221232	0.00141021
SP100	876.481	-8.17579e-06	0.00144268	0.0167236	0.04788
IFNAR1	376.428	-8.16564e-06	0.00144269	0.0169343	0.0483469
ARHGAP26	318.713	-8.16456e-06	0.0014427	0.00490623	0.01806
KIF3A	267.019	-8.15648e-06	0.0014427	0.0041017	0.0156178
SGK1	341.818	-8.15425e-06	0.0014427	1.99092e-07	3.35262e-06
LIAS	66.5703	-8.1527e-06	0.0014427	0.00417142	0.0158412
ANKRD36	1502.43	-8.13902e-06	0.0014427	1.22491e-05	0.000121543
CNNM2	54.5084	-8.12818e-06	0.0014427	0.000732082	0.00380739
FCN3	77.4526	-8.12805e-06	0.00144271	2.29173e-20	6.6433e-18
PLEKHA5	1017.49	-8.12777e-06	0.0014427	0.000638208	0.0033968
FRG1KP	104.065	-8.11941e-06	0.0014427	0.00224892	0.00962926
NFAT5	167.475	-8.11701e-06	0.0014427	0.00321607	0.01284
ZNF382	26.5108	-8.11391e-06	0.00144269	0.0099354	0.0318092
ZNF559	36.3074	-8.10243e-06	0.0014427	4.37141e-05	0.000358517
CPE	684.554	-8.09978e-06	0.00144271	3.20893e-12	1.72109e-10
CARF	34.6606	-8.0974e-06	0.0014427	2.97066e-05	0.000256691
HULC	23.0161	-8.08743e-06	0.0014427	5.69927e-06	6.27383e-05
XPA	184.505	-8.07154e-06	0.0014427	0.000514407	0.00284872
MIR99AHG	208.63	-8.07113e-06	0.0014427	2.93201e-08	6.1073e-07
PTGDR	8.43972	-8.06718e-06	0.00144271	3.29996e-11	1.43489e-09
ACBD4	86.0103	-8.05145e-06	0.0014427	0.000844298	0.00429648
AMPD3	56.6162	-8.0436e-06	0.0014427	0.000397134	0.00229696
MSANTD2	41.4524	-8.03796e-06	0.0014427	7.77261e-05	0.000587408
DPYD	45.9207	-8.03716e-06	0.0014427	1.30731e-05	0.000128826
ATP11A	496.135	-8.02515e-06	0.0014427	0.0123409	0.0377893
PRR26	42.4396	-8.01362e-06	0.0014427	7.09549e-05	0.00054366
DENND4A	149.388	-7.99618e-06	0.00144269	0.00629611	0.0220622
PRXL2A	742.361	-7.99087e-06	0.00144269	0.0129797	0.039296
OGG1	79.8754	-7.98764e-06	0.00144269	0.00596538	0.0211406
MSH3	350.968	-7.98116e-06	0.00144269	0.00876084	0.0287695
SH2B3	81.4759	-7.97973e-06	0.00144269	0.0115807	0.0358995
ZNF429	80.5328	-7.96785e-06	0.0014427	0.00102912	0.00503701
MACROD1	26.0398	-7.96608e-06	0.0014427	0.00324676	0.012935
PSMA3-AS1	291.495	-7.95933e-06	0.00144269	0.0144027	0.0426441
AL159141.1	59.048	-7.95755e-06	0.0014427	0.00038976	0.00226183
RADX	29.5518	-7.95514e-06	0.0014427	0.00231097	0.00983605
FAM117B	52.985	-7.95081e-06	0.0014427	0.00559234	0.0200432
OFD1	492.195	-7.93866e-06	0.0014427	0.00017598	0.00116411
AC133644.3	57.6883	-7.92538e-06	0.0014427	0.00434236	0.0163932
PIK3C2B	53.214	-7.91693e-06	0.0014427	0.00109011	0.00526982
ZFP36	57.8312	-7.91461e-06	0.0014427	9.76204e-08	1.79536e-06
CASC2	45.3854	-7.91437e-06	0.0014427	1.98337e-05	0.000182659
BX088651.4	87.4993	-7.89489e-06	0.0014427	0.014207	0.042177
MPV17L	65.7059	-7.8847e-06	0.0014427	0.00883811	0.0289569
C1orf54	78.5016	-7.88007e-06	0.0014427	8.79935e-13	5.32995e-11
DNAJC1	602.997	-7.8724e-06	0.0014427	0.0113186	0.0352484
ADAP2	267.716	-7.87183e-06	0.0014427	4.88715e-05	0.0003947
ZNF621	105.903	-7.8637e-06	0.00144269	0.0126653	0.0385451
ST6GAL1	236.872	-7.85815e-06	0.0014427	0.000201603	0.00130665
Z99572.1	36.233	-7.8501e-06	0.0014427	7.54219e-05	0.000572107
TEK	40.442	-7.84825e-06	0.00144271	2.33591e-14	1.94793e-12
ANKRD36C	1007.61	-7.83759e-06	0.0014427	7.87915e-06	8.3091e-05
C2orf92	17.0318	-7.83712e-06	0.0014427	0.000566911	0.0030876
KDM4C	58.2233	-7.81205e-06	0.0014427	0.000760494	0.00392914
TNFSF13B	160.772	-7.80828e-06	0.0014427	1.05037e-08	2.47116e-07
FBXO48	18.6679	-7.80089e-06	0.0014427	0.000757685	0.00391833
ETFRF1	90.5554	-7.79924e-06	0.00144269	0.0125364	0.0382582
TSPYL4	61.3342	-7.79181e-06	0.0014427	0.00213286	0.00921489
IGHM	47.3195	-7.78625e-06	0.00144271	6.71365e-17	9.13282e-15
AC130650.2	11.9928	-7.76516e-06	0.0014427	2.55741e-05	0.000226529
SLC46A3	116.039	-7.76295e-06	0.0014427	0.000829069	0.00423136
HLA-DPB1	1548.62	-7.73925e-06	0.0014427	3.01247e-12	1.63736e-10
LINC00963	158.36	-7.73184e-06	0.0014427	0.00296321	0.0120158
TTC39B	189.768	-7.72758e-06	0.0014427	1.50223e-05	0.000144411
NIFK-AS1	109.635	-7.71996e-06	0.0014427	0.000474207	0.00265936
BAZ2A	840.925	-7.71915e-06	0.00144269	0.0146425	0.0431809
SCPEP1	61.6218	-7.7157e-06	0.0014427	0.000223984	0.00142365
SERGEF	59.1481	-7.71332e-06	0.00144269	0.00711279	0.0243151
ERAP1	89.977	-7.70388e-06	0.0014427	0.00381115	0.0147187
CHD1	405.762	-7.70213e-06	0.00144269	0.00592828	0.0210336
TNFRSF4	20.6615	-7.69713e-06	0.00144271	1.01749e-07	1.86005e-06
WFDC2	131.093	-7.69029e-06	0.0014427	5.58213e-05	0.000441028
ZXDC	95.9346	-7.67445e-06	0.0014427	0.00352253	0.0138077
PLXNA2	133.043	-7.67116e-06	0.0014427	0.00016949	0.00112947
RNY3	29.73	-7.67001e-06	0.0014427	1.0692e-05	0.000108344
TAP1	8.13676	-7.66657e-06	0.0014427	2.36117e-06	2.91702e-05
SETDB2	48.3757	-7.65131e-06	0.0014427	0.00174102	0.00779012
USP34	273.749	-7.64281e-06	0.0014427	0.00374036	0.0145028
ZMYM5	49.5954	-7.64087e-06	0.0014427	0.000528397	0.00291426
ZSCAN18	134.81	-7.63721e-06	0.0014427	0.00276068	0.0113533
MPND	50.8093	-7.6289e-06	0.00144269	0.00992087	0.0317705
PNMA6A	152.241	-7.62859e-06	0.0014427	9.81728e-06	0.000100484
TMEM209	48.2448	-7.62059e-06	0.00144269	0.0142902	0.0423471
TBC1D4	211.026	-7.61945e-06	0.0014427	0.00539626	0.0194723
AC009487.2	73.2103	-7.58474e-06	0.00144269	0.0113097	0.0352341
FRZB	147.124	-7.58245e-06	0.0014427	1.01586e-24	6.87114e-22
WDR27	94.2257	-7.5614e-06	0.0014427	0.00163322	0.00739612
USP21	24.6584	-7.56025e-06	0.00144269	0.0105034	0.0332369
HSPBAP1	33.1974	-7.55989e-06	0.0014427	7.8608e-06	8.29335e-05
NSRP1	703.691	-7.54974e-06	0.00144269	0.00868075	0.0285682
TLR2	80.789	-7.53889e-06	0.0014427	2.53434e-07	4.13336e-06
AC127502.1	227.109	-7.53751e-06	0.0014427	5.30402e-05	0.000421655
CAMK2N1	765.832	-7.53601e-06	0.00144269	0.0145101	0.0428789
ING4	70.641	-7.53212e-06	0.0014427	0.00277364	0.0113951
DMTF1	177.25	-7.53058e-06	0.0014427	3.10295e-06	3.69833e-05
RBBP6	970.887	-7.52682e-06	0.00144269	0.0128455	0.0389865
DOCK4	163.455	-7.52537e-06	0.00144269	0.0125306	0.0382452
ZFYVE16	173.945	-7.52066e-06	0.0014427	0.00202783	0.00883796
ZFP62	65.6106	-7.51526e-06	0.00144269	0.00942224	0.0304811
MT-ND2	39651.3	-7.50724e-06	0.0014427	5.98608e-05	0.00046944
AC067942.1	17.4679	-7.5066e-06	0.0014427	0.000645541	0.00342908
LINC00667	137.348	-7.50038e-06	0.00144269	0.0108499	0.0340896
DYSF	269.277	-7.49125e-06	0.0014427	9.98648e-05	0.000723938
KYAT1	23.141	-7.4867e-06	0.0014427	0.00140907	0.00650072
TSPAN7	79.6202	-7.48246e-06	0.0014427	5.21993e-15	4.8329e-13
EPSTI1	136.715	-7.48088e-06	0.0014427	4.96949e-07	7.50199e-06
STK32B	103.474	-7.48067e-06	0.0014427	0.00141109	0.00650881
ZNF266	53.3483	-7.47491e-06	0.00144269	0.0118526	0.0366049
IL12RB1	8.09174	-7.47467e-06	0.0014427	5.62852e-08	1.09468e-06
AP001542.3	40.373	-7.47415e-06	0.0014427	4.45887e-05	0.00036483
GLIDR	233.657	-7.47401e-06	0.0014427	0.000260678	0.00161514
ZNF569	27.6954	-7.46664e-06	0.00144269	0.00696869	0.0239389
PARD6G	36.288	-7.45786e-06	0.0014427	0.000133423	0.000922182
H19	234.236	-7.45595e-06	0.0014427	1.94211e-18	3.69457e-16
RGPD1	142.499	-7.44993e-06	0.0014427	0.00179282	0.00798611
SPPL2B	158.914	-7.44948e-06	0.00144269	0.00810272	0.0270054
NEDD9	614.943	-7.43009e-06	0.0014427	1.77595e-05	0.000166581
NPIPA2	153.846	-7.41198e-06	0.0014427	0.000178089	0.00117679
STK38L	105.393	-7.39602e-06	0.0014427	0.0003097	0.00187126
LINC01197	23.0947	-7.39561e-06	0.0014427	6.15446e-14	4.68316e-12
AC083843.3	12.3961	-7.3947e-06	0.0014427	2.94635e-06	3.54115e-05
HSDL2	354.193	-7.38838e-06	0.00144269	0.0157836	0.0457754
LRMDA	66.3642	-7.3821e-06	0.0014427	0.00316406	0.0126698
CEP97	69.1234	-7.3795e-06	0.00144269	0.00701291	0.0240479
SAMD9	148.938	-7.37752e-06	0.0014427	8.4463e-05	0.000628376
SNHG18	55.967	-7.37741e-06	0.0014427	0.00135922	0.00631022
GTDC1	49.4762	-7.37439e-06	0.00144269	0.00648825	0.0226086
ARPIN	67.4135	-7.36563e-06	0.00144269	0.00704721	0.0241248
CYTH4	62.6288	-7.36335e-06	0.0014427	6.30907e-13	3.92905e-11
HLA-B	8032.75	-7.35234e-06	0.0014427	3.89026e-05	0.000324077
MT-TV	5903.57	-7.34284e-06	0.0014427	5.25338e-11	2.17181e-09
FILIP1	131.665	-7.34222e-06	0.0014427	7.48535e-14	5.57395e-12
NPIPA3	152.833	-7.3391e-06	0.0014427	0.000194422	0.00126751
AL160286.2	30.9878	-7.33774e-06	0.0014427	0.00520868	0.0189426
CRTC3	154.358	-7.32864e-06	0.0014427	0.00479576	0.0177338
YPEL2	265.327	-7.30128e-06	0.0014427	8.26551e-07	1.16338e-05
SLA	139.36	-7.29895e-06	0.0014427	1.90742e-16	2.36968e-14
RBM47	695.75	-7.29775e-06	0.00144269	0.00800326	0.0267342
ZZEF1	69.7388	-7.29156e-06	0.00144269	0.0103804	0.0329677
RARB	12.4651	-7.28842e-06	0.0014427	4.73285e-07	7.2079e-06
CASP17P	54.102	-7.28453e-06	0.0014427	1.43877e-15	1.49719e-13
CCDC191	232.791	-7.28029e-06	0.0014427	1.40423e-06	1.84628e-05
FP236383.4	3.45074e+06	-7.27547e-06	0.0014427	0.00237539	0.010047
ANKRD6	73.2501	-7.27534e-06	0.0014427	0.00446378	0.0167597
ZNF43	71.3569	-7.26826e-06	0.00144269	0.00591482	0.0209981
EEPD1	23.1858	-7.2528e-06	0.0014427	0.000291457	0.00177914
CHDH	169.001	-7.24445e-06	0.0014427	0.000865689	0.00438608
ICA1L	47.2975	-7.22631e-06	0.0014427	0.00049694	0.00276646
ZBTB1	131.121	-7.22455e-06	0.0014427	0.00724165	0.0246705
EXOC3L4	23.6681	-7.2186e-06	0.0014427	2.8351e-06	3.42264e-05
PPP1R21	161.647	-7.21752e-06	0.0014427	0.00113621	0.00545157
CFLAR-AS1	58.3786	-7.21696e-06	0.0014427	9.30309e-07	1.28784e-05
ZMYND15	17.6628	-7.21541e-06	0.0014427	1.87473e-06	2.37387e-05
ZFYVE28	73.155	-7.16194e-06	0.0014427	0.000173218	0.00114803
PLXND1	216.429	-7.15254e-06	0.0014427	1.1256e-14	1.0024e-12
FP671120.7	3.45077e+06	-7.14478e-06	0.0014427	0.00237532	0.010047
STK3	233.795	-7.14387e-06	0.0014427	0.000959828	0.0047687
FP236383.5	3.4523e+06	-7.14372e-06	0.0014427	0.00237524	0.010047
FAM157A	54.9592	-7.1397e-06	0.00144269	0.0121014	0.0372199
DDX11L10	33.084	-7.13738e-06	0.0014427	0.00354586	0.0138791
CTSK	23.7562	-7.13508e-06	0.0014427	3.99477e-05	0.000331085
PDE4DIP	288.052	-7.13043e-06	0.0014427	0.000125451	0.000877541
APLNR	63.1241	-7.12701e-06	0.0014427	1.62693e-17	2.52329e-15
ANGEL1	23.5111	-7.12266e-06	0.00144269	0.0122419	0.0375571
HEXD	57.5571	-7.12115e-06	0.0014427	0.00041419	0.00237698
RORA	244.505	-7.11514e-06	0.0014427	2.4448e-05	0.000217743
HERC5	68.6711	-7.11349e-06	0.00144269	0.00637589	0.0222691
FP671120.8	3.45067e+06	-7.11207e-06	0.0014427	0.00237517	0.010047
LCORL	104.537	-7.10655e-06	0.00144269	0.00610593	0.0215384
AP003498.1	20.2114	-7.09809e-06	0.0014427	0.00087816	0.00443408
CEP70	210.566	-7.09065e-06	0.0014427	0.00162427	0.00736653
CCDC68	48.5777	-7.07471e-06	0.0014427	0.000949141	0.00472617
PTPDC1	86.8761	-7.07151e-06	0.0014427	0.0023442	0.00994794
CXCL14	2284.84	-7.05812e-06	0.0014427	2.56982e-11	1.13003e-09
SMIM19	90.8097	-7.05003e-06	0.0014427	0.00131948	0.00615032
ATN1	95.7648	-7.04641e-06	0.00144269	0.0137924	0.0412334
SNHG14	754.566	-7.0462e-06	0.0014427	0.00142837	0.00657264
HERPUD1	868.737	-7.0455e-06	0.00144269	0.0125554	0.0383016
CD34	308.316	-7.04308e-06	0.0014427	5.47774e-22	2.22305e-19
AGPAT5	393.145	-7.0425e-06	0.00144269	0.0167554	0.0479396
ZNF25	48.5547	-7.0416e-06	0.0014427	0.000119112	0.000839229
AC060780.1	121.073	-7.03956e-06	0.0014427	1.60807e-05	0.000152598
AC026979.2	64.4108	-7.03685e-06	0.0014427	0.000372123	0.00217817
ZNF529	35.1886	-7.0367e-06	0.0014427	0.00217576	0.00937195
ZNF844	51.3886	-7.03661e-06	0.0014427	0.000868868	0.00439632
GUCY1A2	181.323	-7.03233e-06	0.0014427	2.09276e-22	9.43679e-20
NMRK1	62.954	-7.02159e-06	0.0014427	0.00382831	0.0147728
SHPRH	238.561	-7.01771e-06	0.0014427	1.30785e-05	0.000128828
RRAGB	32.3516	-7.01625e-06	0.0014427	0.00223462	0.00958315
FSBP	48.9821	-7.01307e-06	0.0014427	0.0048084	0.017767
AC005034.7	17.6465	-6.98822e-06	0.0014427	0.000529718	0.00291957
NSUN6	61.6088	-6.98718e-06	0.0014427	2.43061e-06	2.98917e-05
FAM214A	93.2233	-6.98609e-06	0.0014427	0.000727008	0.00378751
MAATS1	19.0492	-6.98546e-06	0.0014427	0.00065982	0.00349132
HACE1	23.3962	-6.97919e-06	0.0014427	0.00125528	0.00590537
CACNA2D1	68.4856	-6.96588e-06	0.0014427	0.00932422	0.0302605
BX284668.5	45.0924	-6.964e-06	0.0014427	0.00261718	0.010877
THOC2	1496.54	-6.95778e-06	0.00144269	0.0125246	0.0382317
PPFIA1	480.966	-6.95119e-06	0.0014427	0.0137476	0.0411398
NAAA	73.1725	-6.95088e-06	0.00144269	0.0058599	0.0208365
WASH2P	185.397	-6.94982e-06	0.00144269	0.00952799	0.0307334
SPARCL1	1737.08	-6.94931e-06	0.0014427	1.40047e-39	1.13672e-35
GKAP1	180.616	-6.94218e-06	0.0014427	9.87975e-06	0.000100953
ENPP1	45.3155	-6.9387e-06	0.0014427	0.0026497	0.0109747
ZSCAN26	66.7866	-6.93651e-06	0.00144269	0.012926	0.0391673
TAF9B	165.351	-6.93638e-06	0.00144269	0.00911707	0.029684
FAM13B	56.1083	-6.93091e-06	0.0014427	0.00307246	0.012366
CA5B	40.0863	-6.92714e-06	0.0014427	0.0034437	0.0135664
PAIP2B	26.3101	-6.92619e-06	0.0014427	4.05756e-05	0.000335489
AFDN	848.689	-6.92086e-06	0.0014427	0.00299526	0.0121234
CLU	4636.13	-6.91327e-06	0.0014427	1.8645e-05	0.000173417
AHR	92.1162	-6.90792e-06	0.0014427	0.00387642	0.0149282
MAGEH1	126.802	-6.90746e-06	0.00144269	0.00833	0.027638
RPS27P29	1051.57	-6.90017e-06	0.00144269	0.0084761	0.0280197
SYT15	26.7995	-6.89754e-06	0.0014427	0.000390912	0.00226744
STAG3	33.3884	-6.89698e-06	0.0014427	0.0001275	0.000889319
SMG1P4	226.135	-6.89393e-06	0.0014427	7.91258e-05	0.000596137
PRKAR2A	840.317	-6.8918e-06	0.00144269	0.00659807	0.0229009
ZNF527	33.2515	-6.88826e-06	0.0014427	0.00243127	0.010246
KCNMB4	22.2802	-6.87114e-06	0.0014427	1.59615e-06	2.06625e-05
C2orf73	6.63981	-6.86447e-06	0.0014427	9.08696e-08	1.68649e-06
ESYT2	430.974	-6.86359e-06	0.0014427	0.0049526	0.0182029
ITM2A	122.581	-6.8579e-06	0.0014427	1.95184e-07	3.29821e-06
IFT140	30.0117	-6.8513e-06	0.00144269	0.00815579	0.0271562
PLVAP	763.643	-6.83584e-06	0.0014427	3.45239e-38	2.10164e-34
ETS2	581.319	-6.83256e-06	0.0014427	0.00300564	0.0121502
ODR4	331.192	-6.82797e-06	0.00144269	0.0132984	0.0400812
AC010157.2	7.60979	-6.82733e-06	0.0014427	3.71824e-10	1.28061e-08
AKAP17A	278.843	-6.82667e-06	0.00144269	0.0168367	0.0481245
CEP76	33.0989	-6.82535e-06	0.0014427	0.00386602	0.0148928
CD302	13.307	-6.82493e-06	0.0014427	2.97983e-05	0.000257392
SESN3	156.692	-6.81312e-06	0.0014427	8.17778e-06	8.58219e-05
FBXL7	24.2123	-6.80581e-06	0.0014427	0.0105961	0.033452
ZNF546	42.6709	-6.80192e-06	0.0014427	0.000994059	0.00490285
F2R	160.335	-6.79657e-06	0.0014427	0.0010856	0.00525325
BCL2L2	26.3349	-6.79475e-06	0.0014427	0.000615348	0.00330256
FAM227B	30.3947	-6.78496e-06	0.0014427	0.00229552	0.00978398
LINC00294	50.0453	-6.78389e-06	0.0014427	0.00142909	0.00657264
EPB41L4A-AS1	350.079	-6.78325e-06	0.0014427	0.00170465	0.00766115
PSMB8-AS1	66.5824	-6.7817e-06	0.0014427	9.73241e-07	1.34193e-05
ZNNT1	17.9118	-6.77976e-06	0.0014427	6.6112e-05	0.000511706
CRLF3	117.492	-6.7795e-06	0.0014427	0.000728818	0.00379365
HSPG2	46.1584	-6.77241e-06	0.0014427	9.86559e-06	0.000100851
CDKL5	141.032	-6.76745e-06	0.00144269	0.0103976	0.0329922
TUBD1	33.6263	-6.76673e-06	0.0014427	0.00192674	0.00847628
CABIN1	284.682	-6.76267e-06	0.0014427	0.00379874	0.0146918
AC118553.1	10.3644	-6.75596e-06	0.0014427	1.8521e-05	0.000172529
AC061961.1	8.76783	-6.75288e-06	0.0014427	1.37629e-09	4.16521e-08
AL691432.2	27.1432	-6.75198e-06	0.0014427	0.00114888	0.00550042
ARMCX4	37.6324	-6.74891e-06	0.0014427	0.000254017	0.0015799
FOLR2	74.1124	-6.74592e-06	0.0014427	4.32251e-16	5.08469e-14
EPC2	215.081	-6.74523e-06	0.0014427	0.001177	0.00560753
CUL4B	230.751	-6.73899e-06	0.00144269	0.00981218	0.031504
NCOA3	223.711	-6.73426e-06	0.00144269	0.00529612	0.019202
TTN	208.702	-6.73271e-06	0.0014427	6.45754e-13	4.00105e-11
AC117382.1	98.6529	-6.72909e-06	0.0014427	0.00132498	0.00617009
RNF165	85.5255	-6.72858e-06	0.0014427	2.57974e-07	4.19338e-06
THNSL2	108.881	-6.72837e-06	0.0014427	0.0005464	0.00299957
FAM168A	52.198	-6.72771e-06	0.00144269	0.00689229	0.0237212
NPIPB4	694.524	-6.72672e-06	0.0014427	8.62258e-06	8.99053e-05
RAB3IP	666.93	-6.70714e-06	0.0014427	0.0010231	0.00501155
ADPRM	39.9046	-6.70515e-06	0.0014427	0.00152424	0.00697395
TNS2	106.2	-6.70515e-06	0.0014427	6.21495e-05	0.000484114
TRIM56	965.902	-6.69951e-06	0.00144269	0.00896326	0.0293078
TRIM22	144.111	-6.68829e-06	0.0014427	0.0111949	0.0349282
C4orf47	49.9684	-6.68788e-06	0.0014427	4.73949e-06	5.31338e-05
TTC21B	57.5453	-6.68721e-06	0.0014427	0.00128913	0.00604007
ZRSR2	265.757	-6.67653e-06	0.0014427	0.00285994	0.0116747
HLA-DMB	206.549	-6.66949e-06	0.0014427	0.00046348	0.00260761
AC074032.1	28.0808	-6.66889e-06	0.0014427	0.000147452	0.001005
CX3CL1	304.77	-6.66571e-06	0.0014427	8.32009e-08	1.56086e-06
AL596442.2	7.39729	-6.648e-06	0.0014427	3.41576e-11	1.47471e-09
KMT5C	43.7839	-6.64005e-06	0.0014427	0.00484605	0.0178736
RGPD8	337.871	-6.63791e-06	0.00144269	0.0109202	0.0342576
ZNF350	34.631	-6.63161e-06	0.0014427	0.00159349	0.00724447
ECM2	37.4972	-6.62903e-06	0.0014427	1.15859e-12	6.89106e-11
TLE4	102.734	-6.6261e-06	0.0014427	0.000489131	0.00272923
PLCG2	58.7956	-6.6226e-06	0.0014427	2.80198e-06	3.38937e-05
SNHG20	30.1274	-6.60979e-06	0.00144269	0.00875978	0.0287695
IFI35	75.9701	-6.60394e-06	0.0014427	0.00353648	0.0138446
FOXJ2	117.124	-6.60253e-06	0.00144269	0.00617265	0.021736
ZFP36L2	188.688	-6.5997e-06	0.0014427	0.000758875	0.00392244
GADD45A	587.127	-6.59846e-06	0.0014427	0.00362976	0.0141529
ZNF510	24.912	-6.59353e-06	0.0014427	0.00107304	0.00520595
TMEM200A	48.9368	-6.5928e-06	0.0014427	0.00124738	0.00587385
ZNF721	67.9282	-6.58947e-06	0.00144269	0.00837552	0.0277777
ZNF572	16.9944	-6.58872e-06	0.0014427	0.000440198	0.00250031
NPIPA1	314.286	-6.58413e-06	0.0014427	0.000205767	0.00132726
TATDN3	38.2128	-6.5819e-06	0.00144269	0.0135819	0.0407492
ENTPD5	51.1076	-6.58175e-06	0.0014427	0.000969782	0.00480549
CYB5RL	30.7821	-6.58115e-06	0.00144269	0.00881156	0.028905
MR1	153.821	-6.57826e-06	0.00144269	0.00784002	0.0263389
MT-ND1	44668.2	-6.57621e-06	0.0014427	6.72913e-05	0.000520172
NUMA1	200.411	-6.57176e-06	0.0014427	8.95908e-06	9.28314e-05
CLEC18A	375.701	-6.56428e-06	0.0014427	1.35607e-13	9.62693e-12
FRMD3	198.527	-6.56193e-06	0.0014427	6.5977e-06	7.11488e-05
ITPR2	657.709	-6.55927e-06	0.0014427	0.000352603	0.00207991
FGFR1OP2	187.004	-6.55865e-06	0.00144269	0.00483288	0.0178373
SLC25A30	23.9054	-6.5558e-06	0.0014427	0.00102889	0.00503687
NDRG2	268.287	-6.5543e-06	0.0014427	2.54552e-12	1.39917e-10
AC083843.4	7.37746	-6.55309e-06	0.0014427	7.0863e-07	1.0168e-05
MAP3K3	233.284	-6.54401e-06	0.00144269	0.00934694	0.0303181
HELLPAR	74.0228	-6.54313e-06	0.0014427	0.00828817	0.027518
NFXL1	93.0918	-6.54177e-06	0.0014427	0.00540929	0.0195135
PRKAG2	109.402	-6.53908e-06	0.00144269	0.00868791	0.0285802
MTATP8P1	702.811	-6.53402e-06	0.0014427	0.000125597	0.000878061
ADORA2A-AS1	20.8302	-6.53097e-06	0.0014427	0.000372581	0.00217981
AC068587.4	78.9768	-6.52964e-06	0.0014427	7.60599e-07	1.08118e-05
SDHAP1	166.938	-6.52818e-06	0.00144269	0.0136065	0.0408178
RGPD5	376.496	-6.51804e-06	0.00144269	0.0137777	0.0412015
AL158055.1	5.14357	-6.50583e-06	0.0014427	9.47809e-06	9.74626e-05
ZNF26	76.0802	-6.49851e-06	0.0014427	0.00410232	0.0156178
EFNA1	666.759	-6.49127e-06	0.0014427	0.000724647	0.0037776
RGPD6	353.903	-6.49088e-06	0.00144269	0.0110095	0.0344932
PLEKHF2	62.9803	-6.4891e-06	0.00144269	0.0134321	0.0403991
D2HGDH	169.596	-6.48801e-06	0.00144269	0.0128726	0.0390394
RGPD3	209.717	-6.48434e-06	0.0014427	0.00214606	0.00926041
PHF14	533.148	-6.48005e-06	0.00144269	0.0134409	0.0404205
ANKRD36BP2	66.5562	-6.47802e-06	0.0014427	0.000264976	0.00163844
ZCCHC3	121.298	-6.47658e-06	0.00144269	0.0123665	0.0378455
COL9A1	6.85866	-6.47632e-06	0.0014427	8.33001e-07	1.17043e-05
ERICH1	307.59	-6.4759e-06	0.0014427	0.0111886	0.0349239
PGM5	37.4015	-6.47109e-06	0.0014427	1.60159e-06	2.07e-05
LZTS1	71.913	-6.47064e-06	0.0014427	6.46387e-10	2.1014e-08
PAG1	282.664	-6.46457e-06	0.0014427	0.00262798	0.0109144
LRRC7	11.3573	-6.44657e-06	0.0014427	8.18039e-06	8.58219e-05
TTC3P1	234.39	-6.44506e-06	0.00144269	0.0137277	0.0410952
RNF227	14.7521	-6.44084e-06	0.0014427	1.25122e-05	0.0001239
IQCK	26.7659	-6.43584e-06	0.0014427	0.00020791	0.00133927
AC159540.2	283.76	-6.4343e-06	0.0014427	0.0106367	0.0335323
TMCO4	76.7912	-6.43383e-06	0.0014427	0.00507067	0.018558
NPIPB12	789.355	-6.43319e-06	0.0014427	9.75409e-06	9.99209e-05
AC009560.3	10.6849	-6.4312e-06	0.0014427	5.13385e-09	1.33258e-07
ENTPD1-AS1	39.7906	-6.42856e-06	0.0014427	4.45589e-05	0.000364709
AC015871.6	30.0829	-6.42736e-06	0.0014427	3.34138e-06	3.95155e-05
MAP3K6	88.1339	-6.42076e-06	0.00144269	0.0120081	0.0369936
LINC00240	30.1498	-6.41758e-06	0.0014427	3.89731e-05	0.000324536
PRRC2B	97.8218	-6.41732e-06	0.00144269	0.00618224	0.0217615
LAMB2	493.242	-6.41546e-06	0.00144269	0.0144338	0.0427014
RMND5A	114.518	-6.40453e-06	0.00144269	0.0133113	0.0401101
LINC01004	40.9454	-6.40185e-06	0.0014427	0.0002912	0.00177801
GSTM4	96.6253	-6.39777e-06	0.00144269	0.00656954	0.0228298
CELSR2	119.328	-6.39686e-06	0.00144269	0.0115669	0.0358738
FOXF1	9.23213	-6.39294e-06	0.0014427	4.96703e-08	9.79895e-07
SPOCK2	181.316	-6.39095e-06	0.0014427	2.27329e-07	3.7759e-06
NEK5	33.2276	-6.38741e-06	0.0014427	2.84055e-06	3.42752e-05
EPHX2	315.136	-6.38461e-06	0.0014427	2.40917e-06	2.96879e-05
GPR82	22.9829	-6.38297e-06	0.0014427	2.18808e-06	2.72531e-05
IRAK1BP1	52.4514	-6.3806e-06	0.00144269	0.0168311	0.0481142
FGD2	51.9422	-6.37529e-06	0.0014427	1.40409e-15	1.47369e-13
MFSD4A	24.9833	-6.37401e-06	0.0014427	2.68678e-05	0.0002361
SNORD3A	837.353	-6.37117e-06	0.0014427	0.00187673	0.00830578
GTF2IRD2B	211.058	-6.32778e-06	0.00144269	0.0108058	0.0339773
AGAP9	97.921	-6.327e-06	0.0014427	0.00176869	0.00790084
ZNF829	26.9704	-6.32254e-06	0.00144269	0.00622336	0.0218779
C21orf91	42.9366	-6.32031e-06	0.00144269	0.0149774	0.0439714
RBPMS2	56.842	-6.32014e-06	0.0014427	7.32035e-07	1.04423e-05
FBXL20	112.264	-6.31776e-06	0.0014427	0.000768393	0.00395903
AHSA2P	100.249	-6.30926e-06	0.0014427	0.00136618	0.00633768
PARP10	73.5743	-6.30163e-06	0.0014427	0.0040482	0.015448
AC007390.2	26.958	-6.29993e-06	0.0014427	3.14851e-06	3.74267e-05
TPM2	301.617	-6.2998e-06	0.0014427	0.00552425	0.0198342
AC097532.2	10.8105	-6.28615e-06	0.0014427	2.02871e-06	2.54335e-05
KCNJ3	95.5398	-6.28325e-06	0.0014427	1.91568e-07	3.23937e-06
SPRY3	10.4677	-6.28202e-06	0.0014427	3.36222e-05	0.000285361
CRTC1	45.8261	-6.28124e-06	0.00144269	0.0172455	0.0490284
CFAP69	36.9944	-6.27948e-06	0.0014427	2.4939e-05	0.000221387
RMDN2	37.4274	-6.27912e-06	0.0014427	0.000131545	0.000911531
RPL11P3	60.788	-6.27643e-06	0.0014427	0.00219393	0.00943689
KIF12	85.9927	-6.27314e-06	0.00144269	0.0159852	0.0462224
KMT2D	37.4782	-6.27307e-06	0.00144269	0.00941925	0.0304796
AHI1	321.932	-6.26703e-06	0.0014427	0.000242038	0.00151859
AL022311.1	37.9059	-6.26575e-06	0.0014427	0.000147738	0.00100627
SLCO2A1	70.1463	-6.2652e-06	0.0014427	0.000386753	0.00224706
GIMAP8	159.758	-6.25813e-06	0.0014427	2.34442e-20	6.71606e-18
SMARCC2	172.818	-6.25062e-06	0.00144269	0.0146154	0.0431061
FAM193A	408.091	-6.25006e-06	0.00144269	0.0130563	0.0394883
HNF4A	109.175	-6.24606e-06	0.0014427	9.23066e-16	1.02167e-13
SLCO2B1	31.7009	-6.24584e-06	0.0014427	2.3287e-06	2.88275e-05
CBFA2T3	7.43045	-6.24205e-06	0.0014427	2.27836e-07	3.77917e-06
PDE3B	22.6386	-6.23397e-06	0.0014427	4.76474e-06	5.33677e-05
LINC01006	37.7368	-6.23104e-06	0.00144269	0.0142934	0.0423515
AC023157.3	18.8044	-6.22702e-06	0.00144269	0.00935774	0.030341
MZF1	65.9332	-6.22176e-06	0.00144269	0.0136976	0.0410153
AL117329.1	15.8262	-6.21954e-06	0.0014427	0.00142473	0.00656178
BTN2A1	69.248	-6.21764e-06	0.00144269	0.00475017	0.0176016
AC009113.1	24.7453	-6.21395e-06	0.0014427	0.000430966	0.00245819
MILR1	20.1788	-6.21287e-06	0.0014427	6.46708e-05	0.000501777
HOXB-AS1	73.2643	-6.21146e-06	0.0014427	0.000830864	0.00423875
VWA8	62.7094	-6.20933e-06	0.0014427	0.00170203	0.00765364
RFXAP	35.0575	-6.20699e-06	0.0014427	0.00508676	0.018598
C11orf71	44.6023	-6.20626e-06	0.0014427	0.000209034	0.00134477
ZNF224	63.7869	-6.20299e-06	0.0014427	0.00086822	0.00439562
RGPD4	179.513	-6.19907e-06	0.0014427	0.00377262	0.0145977
ANKRA2	30.7663	-6.19468e-06	0.00144269	0.0153279	0.0447686
PAXBP1	161.723	-6.19094e-06	0.0014427	0.000229116	0.00145286
MRVI1	168.614	-6.1873e-06	0.0014427	2.81619e-09	7.84602e-08
FAM133DP	246.516	-6.18522e-06	0.0014427	0.000765746	0.0039479
ROBO4	37.3648	-6.18499e-06	0.0014427	1.0495e-11	4.97187e-10
WASH7P	110.432	-6.18086e-06	0.00144269	0.0125844	0.0383564
FAM234B	23.3664	-6.17873e-06	0.00144269	0.0163268	0.0469539
AC004151.1	45.3655	-6.17651e-06	0.0014427	7.01956e-06	7.52979e-05
CYGB	176.901	-6.17382e-06	0.0014427	6.46073e-05	0.000501777
ADA2	154.958	-6.16854e-06	0.0014427	1.53085e-07	2.66449e-06
APBB3	43.4764	-6.16696e-06	0.0014427	0.00129397	0.00605346
AC005520.4	11.3433	-6.16693e-06	0.0014427	4.91702e-06	5.49218e-05
GABRD	66.6284	-6.16247e-06	0.0014427	7.38615e-17	9.93661e-15
PRKG1	76.0955	-6.15255e-06	0.0014427	4.63605e-14	3.60664e-12
LRP2	1579.18	-6.13553e-06	0.0014427	6.79488e-16	7.72588e-14
ARHGEF1	39.274	-6.13348e-06	0.0014427	0.00428407	0.0161959
AUH	42.5567	-6.12965e-06	0.00144269	0.0135474	0.0406757
ZNF862	29.1583	-6.12591e-06	0.0014427	0.00471326	0.0175084
TGFB3	31.214	-6.1184e-06	0.0014427	2.85452e-05	0.000248685
ZFC3H1	554.48	-6.11615e-06	0.0014427	0.000894806	0.00450828
PARD3B	258.189	-6.11559e-06	0.0014427	5.90669e-06	6.47581e-05
VSIG2	8.14149	-6.11395e-06	0.0014427	1.09036e-07	1.97399e-06
ZNF519	17.3079	-6.10807e-06	0.0014427	0.00015663	0.0010562
MTND4P35	55.3061	-6.10701e-06	0.0014427	1.60523e-05	0.000152446
TTC28	116.301	-6.10305e-06	0.0014427	0.000996655	0.00491235
NDUFAF6	83.6175	-6.10172e-06	0.00144269	0.015873	0.0459579
NAPEPLD	167.722	-6.09009e-06	0.00144269	0.0160183	0.0462943
NPIPA5	304.308	-6.08287e-06	0.0014427	0.000528312	0.00291426
ADCY5	78.5573	-6.07938e-06	0.0014427	9.85578e-07	1.35704e-05
ST8SIA4	76.9012	-6.07199e-06	0.0014427	3.89649e-07	6.05486e-06
POLI	51.453	-6.07052e-06	0.00144269	0.00721994	0.024609
NIPAL2	51.301	-6.06751e-06	0.00144269	0.00677237	0.0233745
USP37	48.1846	-6.06537e-06	0.00144269	0.0126627	0.038542
ATP5IF1	1675.35	-6.05795e-06	0.00144268	0.0154828	0.0451233
ANGPTL2	141.757	-6.05652e-06	0.0014427	4.1195e-06	4.72047e-05
LINC01278	87.5918	-6.0528e-06	0.00144269	0.0115733	0.0358812
MOB3B	109.126	-6.04853e-06	0.0014427	5.2519e-06	5.81554e-05
PTMS	1021.35	-6.04621e-06	0.00144269	0.00727786	0.0247543
PTPN6	78.5276	-6.04601e-06	0.0014427	0.00292414	0.0118909
RNF125	18.6305	-6.04501e-06	0.0014427	0.000107936	0.000773015
MTMR11	126.127	-6.04065e-06	0.0014427	0.000842927	0.0042904
ZNF606	28.5749	-6.03917e-06	0.00144269	0.014117	0.0419872
BX679664.1	836.692	-6.0373e-06	0.0014427	0.000357527	0.00210133
LINC00472	501.706	-6.03553e-06	0.0014427	0.00728452	0.0247735
CCL28	77.9896	-6.03551e-06	0.0014427	1.54822e-05	0.000147898
SELENBP1	103.95	-6.03418e-06	0.0014427	0.0049108	0.0180713
NEBL	139.261	-6.03134e-06	0.0014427	5.03417e-05	0.000404294
SUSD2	59.9729	-6.01772e-06	0.0014427	7.98357e-13	4.87218e-11
CCDC159	18.2733	-6.01743e-06	0.0014427	0.00110381	0.00531707
AL356585.4	119.028	-6.0129e-06	0.0014427	0.000372825	0.00218019
TLL1	40.8814	-6.00898e-06	0.0014427	1.97197e-05	0.000181884
FAIM	56.2256	-6.0037e-06	0.0014427	0.00125684	0.00591156
NREP	232.922	-6.00261e-06	0.00144269	0.00843405	0.0279224
ATG16L2	147.661	-5.99839e-06	0.0014427	0.0061428	0.0216434
ANXA2R	24.5591	-5.9973e-06	0.0014427	6.09166e-05	0.000475809
NPIPB2	155.062	-5.98252e-06	0.0014427	1.23855e-06	1.65547e-05
MSRA	206.115	-5.98213e-06	0.00144269	0.00954311	0.0307719
AC097374.1	6.99377	-5.98211e-06	0.0014427	7.45585e-05	0.000566635
SMG1	495.682	-5.97528e-06	0.00144269	0.0133311	0.0401598
PDXDC1	576.043	-5.97523e-06	0.00144269	0.0141726	0.0421062
ENGASE	67.4928	-5.97469e-06	0.00144269	0.00349368	0.0137167
GBP1P1	58.4205	-5.97121e-06	0.0014427	0.00150694	0.00690256
CCT6B	15.7511	-5.95981e-06	0.0014427	0.00184822	0.00820495
POU5F1B	178.872	-5.95447e-06	0.0014427	0.000155527	0.00104963
KIAA0895L	52.7629	-5.95022e-06	0.0014427	6.46805e-05	0.000501777
POU6F1	20.767	-5.94525e-06	0.0014427	0.00450667	0.0168723
AL592295.5	15.9997	-5.94072e-06	0.0014427	1.56001e-06	2.02691e-05
DNAH6	17.8197	-5.9363e-06	0.0014427	3.95354e-06	4.55171e-05
AL135931.1	6.93564	-5.93439e-06	0.0014427	1.69722e-10	6.40733e-09
PIBF1	72.4186	-5.93297e-06	0.0014427	0.00221517	0.00950474
XYLB	34.3752	-5.93013e-06	0.0014427	0.00220532	0.00947583
C20orf96	62.2735	-5.92995e-06	0.0014427	0.00296251	0.0120158
GOLGA2P5	101.861	-5.9215e-06	0.0014427	3.87002e-07	6.02141e-06
RPRD1B	99.1838	-5.91015e-06	0.00144269	0.0109026	0.0342111
C19orf38	13.7745	-5.90756e-06	0.0014427	2.81177e-05	0.000245841
SRSF11	4248.83	-5.90647e-06	0.00144269	0.00545825	0.0196639
ATP6AP1L	71.6046	-5.9027e-06	0.00144269	0.00633285	0.0221718
ARNT2	54.9257	-5.89895e-06	0.0014427	0.00510674	0.0186481
AGAP4	175.782	-5.89674e-06	0.00144269	0.00741013	0.0251095
MCM3AP	97.0875	-5.88861e-06	0.0014427	0.000235943	0.00148917
POLG2	42.7672	-5.88715e-06	0.0014427	0.00545673	0.0196614
AC009120.2	20.3461	-5.86891e-06	0.0014427	1.73239e-05	0.000163186
TMTC2	94.4897	-5.86251e-06	0.00144269	0.0126272	0.0384533
LDLRAD4	63.6943	-5.861e-06	0.0014427	5.20651e-12	2.68599e-10
DNAJC24	67.4146	-5.85637e-06	0.00144269	0.0144314	0.0427014
RUNX1T1	96.8358	-5.85334e-06	0.0014427	1.34978e-15	1.42814e-13
AC090164.5	53.4278	-5.85226e-06	0.0014427	2.25778e-10	8.29215e-09
AL080317.1	26.7655	-5.8509e-06	0.0014427	6.4026e-06	6.94138e-05
MYO7A	29.0148	-5.84728e-06	0.0014427	1.85212e-05	0.000172529
MX1	269.725	-5.84701e-06	0.0014427	0.00996046	0.0318834
ANKRD20A4	127.082	-5.84441e-06	0.0014427	2.31024e-06	2.86282e-05
FRAT1	23.6542	-5.84391e-06	0.0014427	6.79676e-05	0.0005249
GGTA1P	75.6665	-5.84251e-06	0.0014427	6.9015e-17	9.33619e-15
NRTN	9.82781	-5.84134e-06	0.0014427	0.00537389	0.0194117
PIK3R3	150.307	-5.82703e-06	0.0014427	5.63342e-07	8.29345e-06
LRRC6	218.25	-5.8264e-06	0.0014427	0.00452494	0.016933
TTC33	53.0694	-5.82493e-06	0.00144269	0.00946425	0.0305845
LINC00476	47.2627	-5.8203e-06	0.0014427	0.00130352	0.00609199
REPS2	85.182	-5.81474e-06	0.0014427	1.82801e-09	5.33078e-08
NLRC3	27.7251	-5.80632e-06	0.0014427	1.01329e-05	0.00010315
AL392112.1	14.6973	-5.80351e-06	0.0014427	1.9749e-07	3.33256e-06
PRUNE2	228.667	-5.79658e-06	0.0014427	0.00342102	0.0135077
REV1	210.232	-5.79631e-06	0.0014427	0.00191854	0.00844936
CLMN	358.467	-5.78816e-06	0.0014427	0.000218772	0.00139709
AL136171.2	19.2314	-5.78662e-06	0.0014427	1.7724e-06	2.25895e-05
SMOC2	33.1374	-5.78264e-06	0.0014427	1.35483e-15	1.42814e-13
AC092164.1	10.8267	-5.7822e-06	0.0014427	9.99486e-06	0.000101873
ZFPM2	23.3713	-5.78031e-06	0.0014427	1.08468e-05	0.000109684
GON4L	555.046	-5.77785e-06	0.0014427	0.00570018	0.0203787
KIF17	8.4598	-5.77108e-06	0.0014427	1.5753e-06	2.04252e-05
LINC00173	61.5568	-5.76818e-06	0.0014427	0.000883474	0.00445641
DGKE	59.4258	-5.76715e-06	0.0014427	0.00021485	0.00137673
CALCOCO1	60.2198	-5.76634e-06	0.00144269	0.00916345	0.0298103
CLEC18C	326.796	-5.76625e-06	0.0014427	2.11087e-12	1.17889e-10
KANTR	45.0655	-5.76441e-06	0.0014427	0.000115804	0.000820197
AC010970.1	173.942	-5.76105e-06	0.0014427	0.0047339	0.0175612
AL390879.1	18.9775	-5.76004e-06	0.0014427	0.0019646	0.00862414
ACVRL1	218.576	-5.75941e-06	0.0014427	8.42508e-13	5.11597e-11
ZNF888	137.923	-5.75727e-06	0.00144269	0.0132264	0.0398839
DUSP19	24.6899	-5.7572e-06	0.0014427	8.5787e-06	8.95761e-05
PDGFD	131.235	-5.7546e-06	0.0014427	3.11694e-13	2.06243e-11
ZNF835	11.1272	-5.74849e-06	0.0014427	0.000669415	0.00353202
AL589669.1	48.7618	-5.74562e-06	0.0014427	0.00168083	0.0075725
PATJ	404.983	-5.74364e-06	0.0014427	0.00606324	0.0214344
RBM26-AS1	16.9336	-5.73881e-06	0.0014427	0.00105096	0.00512124
POLR2J3	486.804	-5.73881e-06	0.0014427	0.00521405	0.0189552
PGM5P2	41.1474	-5.73076e-06	0.0014427	2.03388e-05	0.000186746
ZNF154	30.0943	-5.73061e-06	0.0014427	0.00187641	0.00830578
MTBP	13.8489	-5.72777e-06	0.0014427	0.00126708	0.00595395
C5	21.4417	-5.71687e-06	0.0014427	0.000468729	0.00263294
AC114801.3	142.185	-5.71685e-06	0.0014427	1.47105e-05	0.000141582
AFG1L	28.4549	-5.71543e-06	0.00144269	0.0103103	0.0327923
AC098798.1	9.49339	-5.70852e-06	0.0014427	5.93106e-07	8.68438e-06
ETFDH	64.9283	-5.70045e-06	0.0014427	0.00474318	0.0175847
AC040970.1	21.7069	-5.69944e-06	0.0014427	0.00137973	0.00638921
EVL	67.5084	-5.69773e-06	0.00144269	0.0080822	0.0269481
PCDH1	121.786	-5.69639e-06	0.0014427	0.000241692	0.00151765
AC046134.2	32.8187	-5.69178e-06	0.0014427	0.00277246	0.0113951
CAMK1G	7.35974	-5.68601e-06	0.0014427	1.83204e-07	3.12614e-06
ZNF75D	46.8943	-5.6753e-06	0.0014427	0.00624397	0.0219268
NAPB	57.129	-5.67449e-06	0.00144269	0.0124504	0.0380408
BEND5	84.2964	-5.67395e-06	0.0014427	0.000484885	0.00270926
RYR1	9.58675	-5.67224e-06	0.0014427	2.37754e-11	1.06032e-09
AC026801.2	7.05199	-5.67174e-06	0.0014427	1.05608e-05	0.000107148
PLSCR4	164.617	-5.66004e-06	0.0014427	5.51599e-07	8.165e-06
DPY19L2P4	21.7083	-5.65952e-06	0.0014427	3.9361e-06	4.53377e-05
SLC10A7	35.3915	-5.65821e-06	0.0014427	0.0028557	0.0116593
SLC16A12	212.711	-5.65761e-06	0.0014427	1.0333e-05	0.000105056
PARP8	133.558	-5.65612e-06	0.00144269	0.0143867	0.042607
MT-ATP6	75184.2	-5.64952e-06	0.0014427	0.000567438	0.00308904
RBP7	190.098	-5.64732e-06	0.0014427	3.58688e-08	7.29661e-07
AC011815.2	9.64893	-5.6455e-06	0.0014427	2.83774e-10	1.01022e-08
AC138409.2	126.539	-5.64502e-06	0.0014427	1.74931e-05	0.000164399
CDK18	191.23	-5.64463e-06	0.0014427	0.00291539	0.0118633
AC093849.4	8.97009	-5.64232e-06	0.0014427	9.44542e-08	1.74504e-06
AL078459.1	14.7609	-5.63636e-06	0.0014427	0.00366131	0.0142508
AGAP12P	211.158	-5.63393e-06	0.0014427	0.00414709	0.0157685
EFHD1	163.978	-5.6336e-06	0.00144269	0.00779367	0.0262013
VILL	17.1402	-5.63247e-06	0.00144269	0.0176151	0.0498695
BMS1P1	93.2107	-5.6308e-06	0.00144269	0.0068076	0.0234828
LINC00894	16.1913	-5.62964e-06	0.0014427	3.95186e-05	0.00032831
PTPRN2	25.7506	-5.62503e-06	0.0014427	4.41768e-05	0.00036219
MFAP3L	61.2996	-5.62426e-06	0.0014427	0.0053817	0.0194341
METTL17	21.9686	-5.62385e-06	0.0014427	0.000137114	0.000942876
S100Z	5.33886	-5.61954e-06	0.0014427	2.054e-09	5.93296e-08
RNF180	81.8895	-5.61851e-06	0.0014427	0.00553576	0.0198697
RIT1	242.272	-5.61552e-06	0.00144269	0.0161595	0.0465662
AOC3	56.639	-5.614e-06	0.0014427	3.69646e-12	1.94824e-10
RGL3	64.6843	-5.6124e-06	0.0014427	0.00199357	0.00872769
ATP7B	38.5969	-5.61113e-06	0.00144269	0.0155499	0.0452757
AMY1A	11.4897	-5.60428e-06	0.0014427	0.010282	0.0327232
ZBTB42	58.9525	-5.6029e-06	0.0014427	0.00570569	0.0203954
NKAPP1	31.6824	-5.60169e-06	0.0014427	0.000429743	0.00245237
LST1	66.5562	-5.59727e-06	0.0014427	1.83905e-10	6.9e-09
CUTALP	58.7869	-5.59347e-06	0.00144269	0.00817842	0.027213
ABCA1	342.415	-5.59334e-06	0.0014427	0.00340521	0.0134518
AC022133.2	6.7535	-5.59232e-06	0.0014427	3.39736e-07	5.36338e-06
DNAJC27	49.607	-5.59195e-06	0.0014427	0.00249842	0.0104728
ARL17B	91.5021	-5.5915e-06	0.00144269	0.0170544	0.0486098
ZNF334	24.5203	-5.59123e-06	0.0014427	0.00303187	0.0122289
AC138393.1	23.5311	-5.58473e-06	0.0014427	0.00547078	0.0196873
TSHZ2	66.4166	-5.58465e-06	0.0014427	6.17288e-06	6.72226e-05
FAM133B	922.407	-5.57217e-06	0.0014427	0.00580801	0.0206913
ERN1	51.3094	-5.57193e-06	0.0014427	0.00308533	0.0124035
PSMA6	22.3666	-5.57136e-06	0.0014427	0.000653766	0.00346446
CEACAM1	22.9287	-5.56931e-06	0.0014427	3.37686e-06	3.97884e-05
ANKS4B	45.8998	-5.56642e-06	0.0014427	2.28209e-12	1.26007e-10
SETD2	278.79	-5.56335e-06	0.00144269	0.0118726	0.0366458
P2RY13	33.5831	-5.56191e-06	0.0014427	8.77711e-17	1.16788e-14
TNFAIP8L1	175.038	-5.55679e-06	0.0014427	0.00659884	0.0229009
AL669831.3	15.0028	-5.55522e-06	0.0014427	0.000757211	0.00391731
NPIPB9	122.692	-5.5542e-06	0.0014427	2.35856e-05	0.000211143
FBLN1	59.5022	-5.54962e-06	0.0014427	0.000331398	0.00197637
SERPINF1	58.4716	-5.54715e-06	0.0014427	1.5776e-05	0.000150292
GRINA	990.869	-5.53712e-06	0.00144269	0.0127298	0.0387029
LGALS9B	20.7759	-5.53163e-06	0.0014427	3.71692e-05	0.000311128
AC007405.2	11.3354	-5.53086e-06	0.0014427	1.53585e-05	0.000147004
CRBN	162.262	-5.52893e-06	0.00144269	0.0173063	0.0491496
COX10-AS1	24.8772	-5.52739e-06	0.0014427	0.00233556	0.00992163
RAD52	46.0347	-5.52427e-06	0.0014427	0.00505128	0.018496
AC138393.2	30.7781	-5.52171e-06	0.0014427	3.47511e-06	4.08195e-05
ADAM22	26.7969	-5.52159e-06	0.0014427	2.52881e-06	3.09119e-05
ERVK13-1	67.6996	-5.5172e-06	0.0014427	0.00190375	0.00839636
LINC00702	10.9694	-5.51692e-06	0.0014427	1.51843e-05	0.000145681
AL607035.1	44.013	-5.51438e-06	0.0014427	2.26145e-06	2.80807e-05
NEK3	69.8415	-5.51379e-06	0.0014427	0.00348483	0.0136908
SUZ12P1	117.143	-5.50878e-06	0.00144269	0.00625378	0.0219505
DAB2	3214.26	-5.50624e-06	0.00144269	0.00607845	0.0214694
METTL3	14.6385	-5.50236e-06	0.0014427	0.00346581	0.0136345
MIR29B2CHG	84.3429	-5.49712e-06	0.0014427	0.000354099	0.0020852
INTS6-AS1	19.401	-5.49373e-06	0.0014427	0.00381202	0.0147198
ZNF442	8.73203	-5.4921e-06	0.0014427	2.00305e-05	0.000184193
CLUHP3	47.6901	-5.49165e-06	0.0014427	2.92392e-05	0.000253462
LYPD5	13.8047	-5.49118e-06	0.0014427	5.92052e-06	6.48805e-05
BTBD3	58.8763	-5.48676e-06	0.00144269	0.0112307	0.035006
MIOX	318.347	-5.48667e-06	0.0014427	5.69726e-10	1.86463e-08
C4A-AS1	83.593	-5.48454e-06	0.0014427	9.49241e-17	1.23991e-14
C4B-AS1	83.593	-5.48454e-06	0.0014427	9.49241e-17	1.23991e-14
MANSC1	40.1751	-5.48214e-06	0.00144269	0.0160561	0.0463561
AC005632.3	40.4742	-5.48204e-06	0.0014427	0.00039881	0.00230447
STEAP4	48.4041	-5.48199e-06	0.0014427	4.24351e-13	2.76282e-11
SPDYE9P	29.6074	-5.47784e-06	0.0014427	0.00119298	0.00566371
AC079331.2	17.8969	-5.47376e-06	0.0014427	7.24739e-05	0.000553671
PRNCR1	30.1587	-5.47262e-06	0.00144269	0.017128	0.0487684
AC018730.1	9.39547	-5.4722e-06	0.0014427	3.04844e-05	0.000262203
LRRC8C-DT	16.6138	-5.47215e-06	0.0014427	2.48975e-05	0.00022118
AL512625.3	18.6444	-5.47061e-06	0.0014427	5.53768e-05	0.000438085
SELL	33.7718	-5.46629e-06	0.0014427	2.37356e-05	0.000212174
TSHZ3	25.9949	-5.46267e-06	0.0014427	4.68723e-05	0.000381082
ZNF550	33.7884	-5.45689e-06	0.00144269	0.0100794	0.0321879
RPL21P10	46.0665	-5.44877e-06	0.00144269	0.00843089	0.0279195
BACE1	62.9932	-5.44663e-06	0.00144269	0.00487023	0.0179492
GDF6	28.1113	-5.44384e-06	0.0014427	4.10285e-12	2.14848e-10
PRKG1-AS1	7.71876	-5.43794e-06	0.0014427	1.11433e-06	1.50827e-05
C2CD5	32.0556	-5.4365e-06	0.0014427	0.000594997	0.0032146
GRAMD1C	19.7378	-5.43179e-06	0.0014427	2.02694e-06	2.54335e-05
ENOX1	4.65263	-5.42782e-06	0.0014427	0.00170571	0.00766309
B4GAT1	339.389	-5.41866e-06	0.00144269	0.00828744	0.027518
ANKRD20A3	87.5621	-5.41541e-06	0.0014427	3.03356e-06	3.62942e-05
CARD8-AS1	17.8526	-5.41277e-06	0.0014427	3.1064e-05	0.000266767
PPFIA4	41.5683	-5.41192e-06	0.0014427	4.51968e-05	0.000369434
[truncated: 5,275 more rows]

## Sheet: downregulated
ZNF366	44.5592	-11.5456	3.17654	9.27511e-20	2.42848e-17
CX3CR1	42.3551	-11.4365	3.18613	5.77207e-18	9.69309e-16
DLL4	40.5578	-11.3545	3.19394	9.7829e-17	1.26709e-14
CDH5	143.832	-10.9162	1.41615	5.63516e-29	8.07153e-26
APCDD1	29.7943	-10.8429	3.13171	1.33715e-15	1.42182e-13
AC008957.3	27.3495	-10.7303	3.08103	1.35586e-17	2.13002e-15
P2RY8	27.7431	-10.7247	3.1181	2.51781e-15	2.49222e-13
FMO2	119.237	-10.6597	1.40388	2.06151e-28	2.78877e-25
GPIHBP1	25.3067	-10.6375	3.04855	6.77757e-19	1.43508e-16
SLC35F1	25.2543	-10.5789	3.09119	1.74827e-15	1.78867e-13
CETP	23.3734	-10.5424	3.00201	5.33158e-22	2.20041e-19
COX4I2	23.9016	-10.4969	3.0745	1.16613e-15	1.26201e-13
TMEM174	24.9486	-10.495	3.13453	4.97791e-13	3.15708e-11
SCML4	22.736	-10.4492	3.02342	1.54448e-18	2.96126e-16
CLDN5	98.6414	-10.3558	1.4272	6.84748e-25	5.05261e-22
CCL19	1.75887	-10.272	3.15439	0.000368251	0.00215966
FLT4	88.7597	-10.1711	1.40272	4.82751e-26	4.52115e-23
SOX18	20.5002	-10.1705	3.0989	2.66253e-12	1.45691e-10
HP	6.46323	-10.1487	1.69563	4.99679e-06	5.5685e-05
LINC01931	18.7365	-10.0903	2.99504	1.80121e-16	2.2608e-14
CREB3L3	19.3451	-10.0274	3.12258	6.51336e-11	2.65218e-09
GRIK3	18.1421	-9.93987	3.09625	3.66608e-11	1.56338e-09
PKLR	16.256	-9.76975	3.04515	9.17311e-12	4.46731e-10
VWF	1212.99	-9.66023	0.785998	3.39101e-36	1.17959e-32
RASL12	14.849	-9.63966	3.02497	1.21093e-11	5.65953e-10
RGS7BP	13.7313	-9.56462	2.95719	1.10962e-13	8.04147e-12
CLEC14A	181.031	-9.50324	1.06788	1.21832e-19	3.09021e-17
RAMP3	211.593	-9.46747	0.830892	1.16879e-29	1.89733e-26
DIPK2B	95.9682	-9.43124	1.1457	3.19684e-22	1.34212e-19
CLEC3B	12.4513	-9.4002	2.91765	3.07285e-14	2.48584e-12
AC104211.2	12.7206	-9.3874	2.9687	5.36004e-12	2.73621e-10
KANK4	12.3856	-9.3761	2.9135	2.8931e-14	2.35608e-12
FAM162B	11.765	-9.29489	2.92549	4.67923e-13	3.01426e-11
S1PR4	10.5997	-9.14735	2.88444	1.11685e-13	8.06985e-12
C1QTNF7	10.4265	-9.09705	2.87643	1.17097e-13	8.41097e-12
CDHR5	166.149	-9.04714	0.905534	7.11051e-24	4.1224e-21
CYYR1	98.2464	-9.00738	0.973181	1.67645e-22	7.70217e-20
LINC00989	9.27601	-8.89373	2.88492	9.43121e-12	4.5747e-10
BCL6B	91.2606	-8.77691	1.06865	2.0028e-18	3.7514e-16
AC007952.5	8.57859	-8.73689	2.84633	3.75737e-12	1.97181e-10
DDC	126.34	-8.55964	1.00466	2.10578e-18	3.88453e-16
KDR	84.8535	-8.39882	0.808151	9.81116e-26	8.5322e-23
GJA4	186.85	-8.33001	0.953678	2.27592e-19	5.33663e-17
FLT1	1478.31	-8.29562	0.738457	1.36301e-30	2.37067e-27
RGS5	6121.36	-8.28735	0.632903	1.88433e-40	2.29417e-36
CCDC178	44.0306	-8.24501	1.2306	5.68943e-15	5.24764e-13
F13A1	41.875	-8.23939	1.10937	1.4e-18	2.70556e-16
GIMAP4	392.777	-8.22166	0.717288	1.13622e-31	2.31601e-28
CCM2L	42.2828	-8.21685	1.14527	2.52847e-17	3.80051e-15
ESM1	886.436	-8.17919	1.13751	2.37899e-14	1.97708e-12
AJ009632.2	22.3515	-8.07454	1.49564	2.76194e-13	1.85782e-11
PCDH12	82.1551	-7.97968	0.85398	1.8641e-21	6.74616e-19
RAMP2	64.7081	-7.94307	0.835495	2.84386e-22	1.21488e-19
AP005131.5	5.6828	-7.91178	2.83113	2.49552e-08	5.30243e-07
EBF1	176.271	-7.90926	0.631647	6.60554e-37	2.68075e-33
PDK4	5547.41	-7.8841	0.668044	1.85422e-33	5.0167e-30
ARHGAP15	47.7705	-7.86047	0.964564	3.20515e-18	5.82429e-16
DNASE1L3	19.7312	-7.85344	1.52775	5.9797e-12	3.00838e-10
GPR4	87.1857	-7.81776	0.782687	2.71353e-24	1.61888e-21
C11orf21	5.21021	-7.77127	2.8401	1.12943e-07	2.03867e-06
CD93	560.009	-7.70892	0.878307	7.64615e-20	2.04598e-17
ZBTB16	742.359	-7.6747	1.22973	1.56423e-11	7.2275e-10
COLEC11	29.3628	-7.66407	1.12795	6.82162e-16	7.72588e-14
TMEM204	358.156	-7.66282	0.757788	3.35388e-25	2.72223e-22
LINC00671	45.5251	-7.64628	1.26996	4.91959e-11	2.05123e-09
FOXS1	16.7767	-7.54175	1.54771	6.76359e-11	2.74947e-09
MYO7B	4.53059	-7.50649	2.8063	2.42689e-07	3.98803e-06
AC007952.7	4.37095	-7.49077	2.78647	1.51786e-07	2.64377e-06
BTNL9	200.36	-7.44255	0.554613	1.89351e-41	4.6107e-37
PCDH17	400.933	-7.37831	0.605522	4.36164e-35	1.32757e-31
RPS15AP29	4.39229	-7.3671	2.8229	8.5763e-07	1.19978e-05
SENCR	4.1447	-7.35866	2.80305	6.13781e-07	8.93873e-06
PECAM1	1171.36	-7.3246	0.833541	6.27425e-20	1.71661e-17
NGFR	48.3671	-7.2754	0.825599	7.55617e-19	1.54616e-16
GIMAP1	78.7835	-7.23562	0.741213	1.15585e-23	6.39657e-21
COL21A1	35.3537	-7.22259	1.09734	4.03994e-13	2.64442e-11
ATP1B2	47.6374	-7.22137	0.793505	4.4219e-20	1.23762e-17
BMX	12.4914	-7.21095	1.39576	2.95279e-13	1.96449e-11
RMST	6.79999	-7.1548	1.34648	0.000205342	0.00132557
GPR20	21.5061	-7.08956	1.25982	2.46638e-11	1.09043e-09
TRAV30	39.52	-7.05742	1.06823	2.07373e-12	1.16081e-10
AGTR1	11.6622	-7.0536	1.51502	3.8264e-10	1.31414e-08
AC137056.2	28.6315	-7.04623	1.27268	1.377e-09	4.16521e-08
F2RL3	121.31	-7.04161	0.715223	2.72583e-24	1.61888e-21
CCDC102B	157.346	-7.00704	0.617194	2.03547e-31	3.8126e-28
LDB2	194.405	-6.97452	0.701714	5.36538e-25	4.21442e-22
AC073109.1	7.98129	-6.94007	0.986667	1.60669e-06	2.07439e-05
SMIM24	763.116	-6.90998	0.752763	2.24599e-21	7.80977e-19
AC134043.3	16.7359	-6.87734	1.09318	6.31587e-14	4.79101e-12
GLYAT	117.026	-6.8714	0.67992	1.22977e-25	1.03258e-22
TRGC2	17.5155	-6.85236	1.13448	5.06419e-13	3.20293e-11
ATP1A2	10.026	-6.84622	1.44838	7.85158e-11	3.15489e-09
ELN	36.458	-6.836	0.84829	3.0581e-16	3.70471e-14
APOD	32.8122	-6.79833	1.06206	1.00772e-11	4.81137e-10
MYCT1	62.7907	-6.77111	0.734426	3.27067e-21	1.10612e-18
STAB1	23.7088	-6.74046	1.14111	1.09153e-10	4.26624e-09
ECSCR	45.7903	-6.68565	0.759178	2.6192e-19	6.01675e-17
KLRB1	15.7259	-6.64925	1.21125	5.81774e-11	2.3889e-09
SLC1A3	69.9416	-6.63016	0.834192	6.5794e-17	9.00047e-15
SNX20	14.5252	-6.61212	1.08592	2.38782e-13	1.63784e-11
DCHS1	33.3824	-6.6009	0.872907	4.30473e-15	4.06033e-13
NPR1	62.7754	-6.58342	0.762545	1.35575e-18	2.64101e-16
CXCL9	183.28	-6.57098	0.923586	5.57652e-14	4.25669e-12
AC100803.3	16.444	-6.55979	1.27989	4.92361e-10	1.62894e-08
FHL5	15.2112	-6.5574	1.2723	7.52578e-10	2.42719e-08
BGN	2243.1	-6.55258	0.749195	9.02607e-20	2.38896e-17
IL33	30.256	-6.48869	1.02697	3.69593e-11	1.57336e-09
APOLD1	752.506	-6.46595	0.703774	1.88394e-21	6.74616e-19
FCGR3A	240.534	-6.42929	0.669321	3.11709e-23	1.58127e-20
LPL	188.513	-6.41611	0.751199	5.521e-19	1.22215e-16
AIM2	13.2852	-6.39615	1.24261	8.44939e-10	2.70003e-08
NOVA2	38.2504	-6.38891	0.754748	2.98526e-18	5.46549e-16
FCGR3B	122.976	-6.38515	0.846857	1.81407e-15	1.84053e-13
EMCN	376.473	-6.35312	0.887263	3.6478e-14	2.90275e-12
CUBN	974.368	-6.34821	0.61768	4.17991e-26	4.07123e-23
TSHR	12.5716	-6.32936	1.15143	3.80005e-11	1.61485e-09
FMO3	22.5906	-6.3052	1.01041	4.03125e-11	1.70418e-09
CSPG4	185.117	-6.30063	0.94315	9.2899e-13	5.61313e-11
SLC17A4	212.145	-6.27702	0.845905	5.18837e-15	4.82201e-13
TPPP3	100.12	-6.27466	0.69395	1.79671e-20	5.27106e-18
KLF15	34.5964	-6.26619	0.882646	1.83206e-13	1.27824e-11
COL15A1	176.505	-6.26185	0.799359	2.3897e-16	2.95376e-14
GJA5	38.0394	-6.23968	0.755845	3.02884e-17	4.4163e-15
ADGRL3	18.3581	-6.20629	1.10168	2.31996e-10	8.46943e-09
CD4	71.4081	-6.19096	0.832504	4.30462e-15	4.06033e-13
NOTCH4	179.125	-6.14515	0.633172	1.44971e-23	7.84453e-21
TRIL	28.1708	-6.11665	0.841254	3.89988e-14	3.09323e-12
RGS1	214.309	-6.10995	0.883263	1.86101e-13	1.29473e-11
MMRN2	149.616	-6.08966	0.641367	1.17202e-22	5.48821e-20
EBF2	18.8379	-6.0648	0.96462	3.38095e-11	1.46749e-09
ANKRD22	19.7082	-6.06337	1.0246	2.41997e-10	8.76877e-09
RGCC	52.6611	-6.05004	0.685807	1.69629e-19	4.13047e-17
IL2RA	14.5876	-6.03507	0.961021	6.71546e-12	3.33717e-10
ESPN	33.449	-6.01602	1.00449	2.14784e-10	7.94832e-09
PTGER3	262.374	-6.01516	0.940491	6.09927e-12	3.05591e-10
DNM3OS	21.4399	-5.98063	0.869295	9.98009e-13	6.00037e-11
SULT1B1	6.44605	-5.97735	1.5006	3.66638e-08	7.4459e-07
RNF186	81.7572	-5.96789	0.798374	4.31879e-15	4.06033e-13
CACNA1C	40.8031	-5.94579	0.712817	4.83624e-18	8.245e-16
TMTC1	176.983	-5.93912	0.62883	9.18761e-23	4.47437e-20
AL354977.2	15.8592	-5.91856	1.1371	2.60229e-09	7.35102e-08
LGALS2	210.87	-5.90027	0.809246	1.31761e-14	1.15409e-12
TRGC1	16.8612	-5.89964	0.911864	1.14529e-11	5.37339e-10
RBP5	353.334	-5.89852	0.659676	1.53112e-20	4.60281e-18
PLXDC1	86.4769	-5.85771	0.818481	3.08328e-14	2.48602e-12
FLI1	85.0772	-5.8361	0.857378	4.64706e-13	3.00148e-11
GZMB	16.864	-5.83255	1.0305	1.18163e-09	3.62833e-08
MS4A1	27.7926	-5.82403	1.08664	5.93863e-09	1.50631e-07
AC136424.2	5.69272	-5.79219	1.52172	1.59928e-07	2.77566e-06
ANO3	19.5021	-5.79156	1.00881	9.73186e-10	3.04199e-08
AL031733.2	19.7615	-5.76514	0.945479	9.09334e-11	3.60037e-09
BTLA	5.39984	-5.75562	1.43751	1.94542e-08	4.2447e-07
AC114316.1	27.8119	-5.75372	0.74155	1.31595e-15	1.40541e-13
LINGO1	40.7902	-5.75138	1.0114	5.42206e-10	1.78174e-08
GALNT15	101.502	-5.74321	0.642913	1.63707e-20	4.8613e-18
FCN1	25.7932	-5.7409	0.894532	1.13153e-11	5.31907e-10
CSTA	30.7048	-5.72164	0.690382	1.42562e-17	2.22525e-15
PLCB2	65.7882	-5.72095	0.754245	1.81276e-15	1.84053e-13
GPR65	49.6779	-5.71359	0.762898	3.59358e-15	3.45865e-13
SNORA59A	19.4451	-5.70237	1.0946	1.39938e-08	3.18457e-07
PPP1R16B	25.5902	-5.68417	0.962505	2.40163e-10	8.7153e-09
TBX2	257.413	-5.68311	0.652947	1.5592e-19	3.91409e-17
SLC5A9	19.6791	-5.66745	0.95586	1.41e-10	5.40683e-09
EXOC3L1	13.9705	-5.66088	0.881048	1.99258e-11	9.00173e-10
AP000355.1	25.1626	-5.66071	0.754605	9.77596e-09	2.32012e-07
RNU4-62P	20.5942	-5.6218	0.955729	3.68597e-10	1.27129e-08
ISLR	27.2965	-5.60338	1.11711	2.10027e-08	4.51781e-07
NOTCH3	342.821	-5.59167	0.743209	2.18703e-15	2.18255e-13
IDO1	33.8595	-5.56079	0.791776	1.78355e-13	1.24798e-11
PTGDS	29.4055	-5.54387	1.19869	2.04716e-07	3.43308e-06
COL25A1	26.5818	-5.5355	1.03444	5.36309e-09	1.38046e-07
FYB1	440.314	-5.53403	0.862324	5.3065e-12	2.72028e-10
PYGM	4.49632	-5.50703	1.47555	2.15022e-07	3.59108e-06
PDGFRB	264.506	-5.49902	0.857385	5.74412e-12	2.90186e-10
IL16	36.4714	-5.49061	0.835703	3.16594e-12	1.70555e-10
ANO1	60.681	-5.48091	0.828528	1.82136e-12	1.03622e-10
DBH-AS1	4.97797	-5.47422	1.54348	6.37649e-07	9.26076e-06
FAM13C	24.3271	-5.47258	0.821225	2.17167e-12	1.20731e-10
GMFG	147.258	-5.44967	0.640736	6.94857e-19	1.44613e-16
TLR7	31.1841	-5.4301	1.01594	4.66918e-09	1.22633e-07
KCNE4	55.9913	-5.4268	0.712204	1.51925e-15	1.5742e-13
TCF4	1548	-5.42591	0.514319	2.33172e-27	2.83887e-24
OLFML1	25.6753	-5.42151	0.938102	1.44403e-10	5.51994e-09
SIGLEC8	13.5238	-5.41912	1.03956	1.04343e-08	2.45959e-07
ASCL2	9.84149	-5.41444	1.05247	9.74252e-09	2.31444e-07
AVPR1B	19.0235	-5.41255	1.03206	1.01731e-08	2.40968e-07
PLIN5	7.32427	-5.40689	1.0614	0.00890012	0.0291288
IGHA2	23.1314	-5.39815	1.01631	4.71712e-09	1.2364e-07
PAMR1	18.0065	-5.39055	0.946137	9.8529e-10	3.07193e-08
GPT	19.6812	-5.37902	0.790598	1.16902e-12	6.92595e-11
C4B	1056.31	-5.36779	0.851762	1.08828e-11	5.1356e-10
PIPOX	25.3236	-5.35237	0.8801	7.97607e-11	3.19436e-09
PLN	74.3404	-5.34405	0.592535	8.22504e-21	2.70648e-18
LAX1	12.3039	-5.33909	1.01857	1.13844e-08	2.6428e-07
ATP8B4	17.5803	-5.33595	0.909024	3.2767e-10	1.14146e-08
PIK3CG	20.1392	-5.29848	0.952568	1.64157e-09	4.89257e-08
HIF3A	31.9624	-5.29164	0.835387	7.56029e-12	3.71905e-10
TSC22D3	1975.79	-5.26979	0.516893	9.30306e-26	8.38998e-23
GNA14	15.2055	-5.26166	0.793076	6.5039e-12	3.23865e-10
RHOJ	68.2317	-5.25262	0.636285	6.14148e-18	1.02428e-15
ABCG2	59.3635	-5.24925	0.767043	4.84095e-13	3.09389e-11
AC007406.3	16.7527	-5.24227	0.966501	4.07374e-09	1.08648e-07
AC127526.5	27.7228	-5.23101	1.05112	3.08426e-08	6.3862e-07
ZNF521	69.7846	-5.22077	0.762707	4.14896e-13	2.7085e-11
SLC6A1	13.9555	-5.2191	1.00339	1.53792e-08	3.4609e-07
FOLH1	36.3535	-5.21701	0.893955	2.64758e-10	9.49463e-09
LINC01235	26.1991	-5.2157	1.1689	2.60972e-07	4.23081e-06
HLA-DPA1	2126.99	-5.21312	0.697107	3.03141e-15	2.94083e-13
APOC1	567.263	-5.20914	0.676283	5.11822e-16	5.9347e-14
TRG-AS1	22.8383	-5.20476	0.962558	2.6965e-09	7.56449e-08
MEF2C	483.111	-5.19029	0.618802	1.96963e-18	3.71786e-16
CD300LB	4.14177	-5.18625	1.62881	8.27679e-06	8.67585e-05
HSD11B2	235.959	-5.17833	0.874244	1.23773e-10	4.79917e-09
AC012409.3	3.78493	-5.17743	1.5276	2.39852e-06	2.95716e-05
RNA5SP498	19.5708	-5.17591	1.0322	2.61093e-08	5.52355e-07
ADAMTSL2	20.7918	-5.1539	0.85509	8.05182e-11	3.21941e-09
ZC3H12D	15.9354	-5.12969	0.862275	1.37337e-10	5.28301e-09
GPD1	71.9497	-5.12821	0.825324	1.80355e-11	8.20866e-10
ABCC9	77.5191	-5.12151	0.576657	4.89803e-20	1.35531e-17
MNDA	55.1407	-5.12047	0.700534	1.41988e-14	1.23479e-12
ADAMTS4	63.458	-5.11986	0.786107	3.07462e-12	1.66742e-10
MAFB	476.831	-5.11857	0.550186	5.9864e-22	2.38965e-19
SPAAR	23.3064	-5.11487	0.737884	2.8579e-13	1.91181e-11
ELMO1	35.367	-5.10164	0.571983	7.47642e-20	2.02279e-17
INSR	1382.36	-5.09497	0.566807	1.08178e-20	3.46597e-18
PTGIR	19.1853	-5.0902	0.839669	9.25635e-11	3.64123e-09
LMO2	40.1224	-5.08003	0.697573	2.64883e-14	2.18349e-12
CLEC7A	30.506	-5.06843	0.975942	8.70784e-09	2.10047e-07
KCNH6	36.5032	-5.0659	1.07117	7.96302e-08	1.5031e-06
TSPOAP1	15.8275	-5.06514	0.746581	1.41232e-12	8.20762e-11
FGD3	14.8273	-5.05869	0.846901	1.4015e-10	5.38275e-09
MOGAT3	21.5886	-5.05814	1.01904	3.91646e-08	7.90107e-07
GASK1A	4.03429	-5.05754	1.61946	8.09956e-06	8.51573e-05
CCR5	28.9053	-5.05152	1.08443	1.24075e-07	2.21497e-06
AC005162.2	24.202	-5.03257	0.756134	2.06014e-12	1.15586e-10
FAM167B	78.8775	-5.02454	0.579835	2.2793e-19	5.33663e-17
GGT5	32.2584	-5.02047	0.630404	9.18625e-17	1.21568e-14
CSMD1	16.8749	-5.01975	0.92662	3.3467e-09	9.13589e-08
HLA-DOA	99.8116	-5.01857	0.578295	2.36117e-19	5.47566e-17
CMYA5	253.261	-5.01835	1.21916	1.07509e-06	1.46494e-05
HECW2	136.889	-5.00971	0.662502	1.653e-15	1.69834e-13
LINC02018	27.2296	-4.99448	0.735192	0.00273698	0.0112784
JAML	42.7503	-4.97946	0.654854	1.87126e-15	1.89067e-13
CD3D	50.47	-4.97848	1.01497	3.4252e-08	7.0302e-07
PLCH2	18.8602	-4.96788	0.842272	3.23087e-10	1.13034e-08
AP001528.2	35.3673	-4.94221	0.616912	7.78634e-17	1.04174e-14
GLTPD2	22.8318	-4.93048	0.848145	2.43629e-10	8.80174e-09
CPNE5	56.727	-4.92746	0.739029	1.27209e-12	7.50008e-11
HMCN1	27.0305	-4.92687	0.869603	3.9294e-10	1.34762e-08
UNC5B	268.021	-4.92153	0.601101	1.17971e-17	1.87751e-15
GNLY	29.7741	-4.90363	0.945872	8.74313e-09	2.10579e-07
SPINK5	56.886	-4.87164	0.839744	2.94231e-10	1.04287e-08
TIMP3	2547.96	-4.86314	0.533744	3.48934e-21	1.16391e-18
HEY1	78.1522	-4.85538	0.514822	2.23801e-22	9.90827e-20
ANKRD20A21P	33.9384	-4.85423	0.940122	9.46075e-09	2.25631e-07
CLEC18B	371.002	-4.8534	0.689448	8.13582e-14	6.00325e-12
IKZF1	96.435	-4.83445	0.90666	3.51654e-09	9.54602e-08
ABCA10	20.4339	-4.82327	0.950246	1.96169e-08	4.27637e-07
AL359220.1	17.2424	-4.81987	0.836561	7.04465e-10	2.27805e-08
PCED1B-AS1	41.8352	-4.7994	0.67865	8.74426e-14	6.43271e-12
CD8A	30.2397	-4.79693	1.00453	6.95272e-08	1.32783e-06
TAL1	19.8023	-4.78962	0.938957	2.60656e-08	5.5191e-07
TET1	36.3546	-4.78592	0.820404	1.94668e-10	7.25905e-09
LINC02754	76.4366	-4.78121	0.663546	1.92569e-14	1.62814e-12
CD48	18.238	-4.78018	0.96064	3.50729e-08	7.17066e-07
ESR1	28.1062	-4.7712	0.677908	9.34794e-14	6.81504e-12
PCDH18	17.6394	-4.76042	0.905512	8.33797e-09	2.0202e-07
VASH1	134.295	-4.75938	0.572965	3.80551e-18	6.7638e-16
NKG7	47.0055	-4.75679	1.129	8.07837e-07	1.1398e-05
LINC02275	12.6463	-4.75448	0.784963	2.04825e-10	7.60289e-09
SOX5	16.3715	-4.74915	0.779916	1.01448e-10	3.97789e-09
IGHA1	165.881	-4.74591	1.31943	7.9058e-06	8.33e-05
ACE	75.6872	-4.71419	0.671404	9.06154e-14	6.64604e-12
CSF3R	21.2348	-4.70516	0.726638	6.1196e-12	3.0598e-10
LILRB1	47.8579	-4.69971	0.797404	1.60499e-10	6.08748e-09
SCN1A	23.1964	-4.69337	0.917112	1.7293e-08	3.83153e-07
CD248	51.9362	-4.69319	0.861314	1.77674e-09	5.2314e-08
ARHGAP25	74.9635	-4.69111	0.614667	9.76797e-16	1.0714e-13
SCN4B	32.2286	-4.69062	0.855267	1.67779e-09	4.97614e-08
NOS3	18.2334	-4.6902	0.75228	2.44164e-11	1.08493e-09
PARM1	163.533	-4.68867	0.548636	6.02605e-19	1.31013e-16
TMEM88	22.1389	-4.67966	0.696085	2.22626e-12	1.23204e-10
PLAC8	23.5037	-4.67867	0.690366	9.38537e-13	5.65677e-11
AGT	133.557	-4.66968	0.730458	6.30209e-12	3.14459e-10
RNF152	266.652	-4.66166	0.508627	2.27718e-21	7.80977e-19
ITGA10	10.7027	-4.6611	0.845396	3.70299e-09	1.00186e-07
PNMA3	25.2583	-4.66102	0.907004	1.10418e-08	2.57537e-07
CYTIP	31.8945	-4.65544	0.696562	1.35986e-12	7.94066e-11
CD79B	12.6557	-4.64352	0.867991	6.51853e-09	1.62963e-07
SLC8A1-AS1	82.8471	-4.63881	0.961726	5.06801e-08	9.96014e-07
ALPL	39.7518	-4.63756	1.00096	1.23776e-07	2.21126e-06
ATP2A3	18.8834	-4.63217	0.753152	4.90681e-11	2.04941e-09
NR3C2	39.4019	-4.62703	0.850429	2.03583e-09	5.89046e-08
AC239798.1	4.59097	-4.61967	1.3696	1.47689e-05	0.000142087
ITK	12.9582	-4.61685	0.720801	2.08791e-11	9.39754e-10
TMC8	33.4397	-4.61611	0.885122	7.06076e-09	1.75617e-07
GVINP1	34.9714	-4.61359	0.699753	2.62664e-12	1.44051e-10
AC011346.1	40.9769	-4.61278	0.787033	1.4379e-10	5.50518e-09
UGT2A3	55.2052	-4.60995	0.84768	2.32063e-09	6.60133e-08
KCNQ1	47.1259	-4.59993	0.493666	7.91038e-22	3.05743e-19
JAM2	40.9217	-4.59776	0.675855	3.75691e-13	2.47245e-11
APOC1P1	20.5036	-4.59389	0.922622	2.61359e-08	5.52438e-07
TMEM273	34.0126	-4.5934	1.08178	7.33461e-07	1.04562e-05
SHE	30.4632	-4.59128	0.73948	2.91116e-11	1.27247e-09
METTL7A	814.639	-4.59068	0.416183	1.25752e-29	1.91379e-26
AC112487.2	4.31663	-4.58905	1.34967	1.4346e-05	0.000138621
AIF1	216.633	-4.58555	0.860126	3.5105e-09	9.54027e-08
AC007406.2	6.44948	-4.57857	1.22353	6.36751e-06	6.90949e-05
AGXT2	130.175	-4.57817	0.93663	3.56653e-08	7.27867e-07
THY1	325.441	-4.57248	0.569861	4.67993e-17	6.62537e-15
OLFML2A	151.74	-4.57009	0.676991	5.4072e-13	3.38471e-11
GIMAP2	19.8809	-4.56993	0.780336	2.79668e-10	9.97061e-09
MAST4-AS1	26.3191	-4.55622	0.977452	1.31509e-07	2.3289e-06
LYL1	34.9101	-4.54598	0.817402	1.01419e-09	3.15398e-08
PHKA2-AS1	16.533	-4.54007	0.786007	4.57048e-10	1.53337e-08
LINC01725	32.4591	-4.53695	0.686062	1.95365e-12	1.10374e-10
COL1A2	494.744	-4.53339	0.642967	7.24995e-14	5.41522e-12
TPSB2	37.7717	-4.53076	0.930391	4.08818e-08	8.21347e-07
ST6GALNAC3	52.3634	-4.52529	0.639818	7.20067e-14	5.39496e-12
TRPC6	15.0437	-4.50512	0.741548	1.22484e-10	4.75675e-09
SLC5A10	79.846	-4.50357	0.80723	9.70371e-10	3.03709e-08
RERG	144.991	-4.49963	0.597962	1.99699e-15	2.0011e-13
PTH2R	132.922	-4.49638	0.806043	9.21094e-10	2.90527e-08
CHRM3	90.953	-4.49453	0.567449	1.39849e-16	1.78289e-14
EMID1	20.4593	-4.49247	0.915868	2.05854e-08	4.44769e-07
CD33	20.3919	-4.48962	0.660312	5.17008e-13	3.25301e-11
FXYD6	228.273	-4.48341	0.543763	7.60599e-18	1.2599e-15
GRAMD1B	31.5886	-4.48151	0.875588	1.43553e-08	3.26074e-07
GRID1	4.38365	-4.47503	1.27706	5.00738e-06	5.57775e-05
MAN1C1	22.0659	-4.47453	0.763455	2.228e-10	8.19514e-09
THSD7A	239.864	-4.47129	0.619525	2.21198e-14	1.8573e-12
MYOM1	32.5995	-4.46829	0.779112	4.52704e-10	1.53102e-08
CD74	7675.93	-4.46697	0.53717	3.89342e-18	6.86991e-16
CCDC141	13.9644	-4.46241	0.853828	1.21385e-08	2.80428e-07
RCSD1	86.1456	-4.45854	0.641308	1.43144e-13	1.01324e-11
SNORD89	174.317	-4.4494	0.859723	8.20953e-09	1.99106e-07
TBX2-AS1	23.0464	-4.44693	0.675821	3.17904e-12	1.70882e-10
INMT	17.7547	-4.44414	0.883497	3.1897e-08	6.57101e-07
CC2D2B	24.7268	-4.43687	0.768954	4.43767e-10	1.50497e-08
AC009053.2	38.4052	-4.42978	0.649439	3.64816e-13	2.40739e-11
SERPINF2	211.734	-4.42677	0.809862	1.68365e-09	4.98746e-08
ANKRD20A9P	19.8453	-4.42394	0.896082	3.89671e-08	7.86773e-07
SLC16A9	426.998	-4.42116	0.471217	2.69574e-22	1.17217e-19
COL14A1	78.9902	-4.40309	0.862151	1.06112e-08	2.49089e-07
SEMA3D	25.9317	-4.38692	0.964666	2.30789e-07	3.82293e-06
FCGR2C	88.2299	-4.38286	0.653873	8.32691e-13	5.069e-11
HECW2-AS1	13.0908	-4.37909	0.847588	1.73122e-08	3.83228e-07
AC069549.1	25.8631	-4.36412	0.79687	1.66049e-09	4.93085e-08
SNED1	21.9276	-4.35388	0.683721	1.74409e-11	7.96783e-10
CA4	24.3136	-4.35335	0.813983	5.24324e-09	1.3539e-07
AC091563.1	17.7992	-4.34686	0.781075	1.83334e-09	5.33993e-08
MGP	842.244	-4.34595	0.832919	6.4193e-09	1.60978e-07
LINC00924	10.606	-4.34316	0.840017	1.51812e-08	3.42598e-07
CCN4	24.7296	-4.31716	0.655663	3.15771e-12	1.70489e-10
ITGA11	22.6889	-4.31481	0.800213	3.33265e-09	9.10776e-08
LDB3	19.7633	-4.30815	0.873789	4.04556e-08	8.13456e-07
CYSLTR1	24.5704	-4.29433	0.798876	3.92653e-09	1.05298e-07
SLC7A8	31.2309	-4.28446	0.545709	1.87786e-05	0.000174593
TBC1D10C	22.1458	-4.28368	0.999145	6.6257e-07	9.56914e-06
LILRB2	40.9704	-4.26677	0.914455	1.1549e-07	2.08156e-06
DIO2	19.605	-4.26436	0.894196	6.52298e-08	1.25067e-06
GPRASP1	25.5845	-4.24303	0.675485	1.27592e-11	5.95183e-10
FAXDC2	58.5547	-4.2426	0.665083	6.90966e-12	3.41972e-10
SYNPO2	213.55	-4.22828	0.782734	2.42628e-09	6.89381e-08
SLC38A4	36.3424	-4.22313	0.703007	8.22916e-11	3.27954e-09
HEYL	155.863	-4.22114	0.92731	1.77705e-07	3.04726e-06
CD3E	34.418	-4.19399	1.10375	4.50499e-06	5.09269e-05
KLF2	92.9952	-4.19392	0.547854	1.08789e-15	1.1879e-13
SLC23A3	56.0191	-4.19327	0.970932	4.79441e-07	7.27332e-06
CCDC146	415.187	-4.18636	0.522441	4.7403e-17	6.67204e-15
ITGAL	49.4176	-4.18385	1.03079	1.53801e-06	2.00057e-05
PLCXD3	39.3993	-4.17654	0.99042	8.48123e-07	1.18975e-05
ZNF781	9.71265	-4.17042	0.771282	3.48805e-09	9.48985e-08
RCN3	12.589	-4.15677	0.785118	8.05616e-09	1.95581e-07
KIF5C	32.5832	-4.15095	0.637184	3.57457e-12	1.89219e-10
IQGAP2	393.821	-4.14999	0.889509	1.0437e-07	1.89942e-06
KCNMB1	22.5617	-4.1491	0.64186	4.39405e-12	2.29111e-10
CALHM5	18.666	-4.14766	0.742996	1.29229e-09	3.94823e-08
TRAC	122.282	-4.14491	0.789447	5.5563e-09	1.42417e-07
SLC6A13	389.296	-4.1247	0.723907	4.5685e-10	1.53337e-08
LMOD1	59.8477	-4.1183	0.993308	1.10391e-06	1.4975e-05
AC006566.2	4.67199	-4.1176	1.12699	1.0465e-05	0.000106265
NRIP2	50.5836	-4.10999	0.51454	5.8237e-17	8.0117e-15
KLF3-AS1	22.8995	-4.10406	0.735664	9.11521e-10	2.88254e-08
CDHR3	15.1292	-4.0976	0.727815	8.14262e-10	2.61229e-08
HHLA2	150.141	-4.08605	0.683592	9.01768e-11	3.57623e-09
SLC40A1	301.127	-4.08153	0.618232	1.68598e-12	9.68283e-11
ADGRG2	18.7795	-4.07742	0.625705	5.46639e-12	2.77306e-10
AC096576.6	55.9328	-4.07257	0.719404	5.19009e-10	1.71245e-08
CSGALNACT1	80.1079	-4.07039	0.628759	3.65613e-12	1.93116e-10
TLE2	32.4866	-4.06487	0.640076	5.30278e-12	2.72028e-10
SPI1	20.8778	-4.05244	0.91225	2.92146e-07	4.67703e-06
LCP1	224.147	-4.05189	0.813887	2.25883e-08	4.83325e-07
FZD4	285.19	-4.04948	0.408985	2.08196e-24	1.3341e-21
BCL11B	73.403	-4.04848	0.638739	9.84923e-12	4.73035e-10
PDE4B	23.034	-4.03721	0.689259	2.85552e-10	1.01506e-08
USP2	60.7183	-4.029	0.616632	2.42863e-12	1.33794e-10
CALCRL	107.189	-4.01782	0.625279	5.65423e-12	2.86238e-10
SCARF1	26.3513	-4.01713	0.809863	2.88633e-08	6.0328e-07
CNTN4	26.8627	-4.00317	0.764636	5.72482e-09	1.46117e-07
GAL3ST4	35.6952	-3.99489	0.765798	7.51725e-09	1.84808e-07
DRAIC	77.3166	-3.99267	0.769375	7.96472e-09	1.93554e-07
PCDH9	21.3689	-3.99093	0.577541	0.00908787	0.0296317
RGS16	47.628	-3.98953	0.87719	1.88784e-07	3.20908e-06
VIPR1	6.85677	-3.98424	1.08232	1.22612e-05	0.000121613
PTPRC	345.26	-3.97627	1.2282	2.93046e-05	0.000253848
EPHB6	36.1175	-3.97424	0.505465	1.17147e-16	1.50927e-14
FES	26.8593	-3.95376	0.668301	1.85813e-10	6.95014e-09
SCN1A-AS1	45.7245	-3.94002	0.689935	4.84816e-10	1.60616e-08
DEFB1	61.3788	-3.93445	0.6474	0.000101373	0.000732035
MPEG1	64.1308	-3.93269	1.0847	8.30364e-06	8.70025e-05
MFNG	47.3808	-3.92667	0.566438	1.8928e-13	1.30937e-11
EYA4	12.1022	-3.92192	0.71467	2.28708e-09	6.52112e-08
STON1	45.0645	-3.91905	0.563997	1.16705e-13	8.40756e-12
NOS2	5.31602	-3.91411	1.12811	2.86689e-05	0.000249406
CLEC1A	20.9165	-3.91287	0.849765	1.40757e-07	2.46932e-06
LAIR1	92.9255	-3.91175	0.745317	5.92683e-09	1.50488e-07
AC105233.5	57.6749	-3.91166	0.704792	1.03956e-09	3.22464e-08
GRASP	112.695	-3.9025	0.511017	9.7367e-16	1.0714e-13
IKZF3	51.0723	-3.89746	0.844505	1.42155e-07	2.48872e-06
CMKLR1	60.6204	-3.89465	0.95611	1.47225e-06	1.92738e-05
CCDC170	18.7972	-3.89206	0.802235	5.06313e-08	9.95858e-07
ANKS1B	31.7119	-3.89153	0.699165	1.45414e-09	4.38221e-08
KIAA1211L	69.9133	-3.87839	0.807676	4.91298e-08	9.71032e-07
LAMC3	34.1614	-3.87837	0.942743	1.36024e-06	1.79912e-05
LINC01622	108.344	-3.87744	0.965048	1.84554e-06	2.34057e-05
CDH16	197.848	-3.87475	0.484628	5.49855e-17	7.60736e-15
OLFML3	60.6748	-3.87092	0.933043	9.63288e-07	1.32971e-05
KATNAL2	103.392	-3.86909	0.709665	1.81154e-09	5.30819e-08
SLC38A11	48.1356	-3.86382	0.891789	5.28534e-07	7.87144e-06
ZNF704	223.176	-3.86203	0.711435	2.16562e-09	6.20386e-08
ADAMTS9-AS1	197.391	-3.85556	0.523327	6.76837e-15	6.19586e-13
HAAO	59.1355	-3.85444	0.841605	1.65529e-07	2.86063e-06
ARHGAP30	84.2242	-3.85214	0.911705	7.683e-07	1.08895e-05
MX2	44.9938	-3.84648	0.758352	1.31792e-08	3.0161e-07
CD37	112.497	-3.82893	0.888464	5.37703e-07	7.97871e-06
PDE2A	91.8573	-3.82865	0.614066	1.76259e-11	8.03727e-10
AL353743.1	57.3533	-3.82822	0.435632	2.27941e-10	8.35897e-09
RTN1	26.8461	-3.82526	0.923624	1.23871e-06	1.65547e-05
DLG2	35.2665	-3.82223	0.986445	3.27078e-06	3.87748e-05
WAS	62.9831	-3.82169	0.990721	3.48798e-06	4.08918e-05
HCK	33.8462	-3.82113	0.805034	7.61505e-08	1.44413e-06
PNPLA7	27.054	-3.80326	0.812467	8.31588e-08	1.56086e-06
MAP4K1	22.5418	-3.79923	0.730491	9.14188e-09	2.1824e-07
GNG2	35.8496	-3.79901	0.62904	7.48857e-11	3.01582e-09
EDNRA	158.522	-3.79684	0.553268	2.92961e-13	1.95441e-11
SHANK3	17.4787	-3.79478	0.768907	4.15147e-08	8.33374e-07
FKBP5	747.407	-3.78803	0.44396	6.46192e-19	1.38024e-16
AGMAT	180.052	-3.78272	0.472508	4.24131e-17	6.07505e-15
AEBP1	202.722	-3.78192	0.882297	5.84233e-07	8.57509e-06
MSI1	4.05373	-3.78168	1.21615	5.81082e-05	0.000456873
KLF9	651.205	-3.77988	0.420339	1.13442e-20	3.54142e-18
ENTPD2	28.3755	-3.77348	0.795145	9.35076e-08	1.72886e-06
C3AR1	55.7824	-3.7628	0.801342	9.64019e-08	1.77429e-06
NR5A2	14.4444	-3.7591	0.767903	4.23271e-08	8.48284e-07
VSIG4	80.0875	-3.75896	0.898517	9.41256e-07	1.30225e-05
SEMA6C	33.5169	-3.75565	0.673877	1.11351e-09	3.43216e-08
OTUD7A	17.2299	-3.75245	0.782417	6.98296e-08	1.33256e-06
PTPRB	241.575	-3.74583	0.508409	8.02835e-15	7.32174e-13
WDFY4	39.5415	-3.74373	0.74145	1.82344e-08	4.00729e-07
FLRT2	22.28	-3.73238	0.690383	3.00202e-09	8.32566e-08
HIC1	58.3756	-3.72281	0.67346	1.32197e-09	4.03384e-08
AC069549.2	24.8308	-3.72167	0.834141	2.393e-07	3.93713e-06
CNDP1	5.53195	-3.7042	1.04638	2.36786e-05	0.000211742
CACNA1D	75.0462	-3.68824	0.699676	4.93313e-09	1.28886e-07
ABCA6	21.9056	-3.68392	0.731282	1.7961e-08	3.95792e-07
IQUB	58.7926	-3.68097	0.686547	3.06327e-09	8.43786e-08
TRIB2	421.035	-3.6798	0.485849	1.60626e-15	1.65731e-13
IRAK3	54.1177	-3.67556	0.499522	8.2664e-15	7.48278e-13
SPRY1	397.506	-3.67472	0.442743	4.45275e-18	7.74461e-16
MSR1	119.869	-3.66261	0.76717	6.34019e-08	1.21805e-06
AC092666.1	22.0158	-3.63659	0.828344	3.39864e-07	5.36338e-06
LILRA2	14.501	-3.62494	0.759522	1.04543e-07	1.90114e-06
HSF4	48.1748	-3.6111	0.681514	4.67366e-09	1.22633e-07
NTNG2	5.71653	-3.60578	0.929131	7.66603e-06	8.12659e-05
AC024051.7	173.596	-3.60362	0.627637	3.57088e-10	1.2351e-08
GOLGA8Q	39.1857	-3.58999	0.949542	4.28811e-06	4.8745e-05
AL513548.1	17.3216	-3.58997	0.762715	1.33722e-07	2.36294e-06
DDR2	186	-3.58249	0.628165	4.55528e-10	1.53337e-08
LINC01473	23.5717	-3.57973	0.817782	3.61605e-07	5.67332e-06
CDH11	57.0701	-3.57906	0.934466	4.06211e-06	4.66787e-05
CPXM2	30.5138	-3.57439	0.73186	4.28385e-08	8.56418e-07
AL035530.2	19.3243	-3.57295	0.699748	1.1096e-08	2.58553e-07
TMEM26	6.25884	-3.57194	1.00767	1.80073e-05	0.00016871
N4BP2L1	83.9901	-3.5716	0.463206	5.08841e-16	5.92837e-14
CCL4	57.2992	-3.56802	1.07904	2.59895e-05	0.000229875
KHK	27.7608	-3.56358	0.66609	4.10435e-09	1.09225e-07
AC127502.3	30.7195	-3.56337	0.784457	2.08533e-07	3.48989e-06
HCST	57.3078	-3.56043	0.797024	2.73525e-07	4.40207e-06
LRRC17	74.2725	-3.55532	0.926374	4.07598e-06	4.68161e-05
GLIPR1L2	26.1241	-3.54699	0.862787	1.21429e-06	1.62909e-05
RNF212	66.1245	-3.54225	0.766158	1.29095e-07	2.29115e-06
KLHL6	32.456	-3.54002	0.687774	1.03025e-08	2.43559e-07
SLC2A5	121.377	-3.53492	0.832353	7.07978e-07	1.01647e-05
CXXC4	25.8653	-3.53161	0.837939	9.92232e-07	1.36194e-05
GOLGA8N	84.6666	-3.52959	0.439507	3.17534e-17	4.60236e-15
NCF1	31.456	-3.52745	0.693866	1.49271e-08	3.37801e-07
PER1	372.822	-3.52429	0.35598	2.03548e-24	1.3341e-21
LINC01550	41.5025	-3.52326	0.818631	5.81113e-07	8.53958e-06
FGFR2	30.6476	-3.52117	0.454122	3.60928e-16	4.32936e-14
PLEK	71.3945	-3.52116	0.946915	6.16364e-06	6.71519e-05
BIN2	40.3322	-3.51758	0.834321	8.63851e-07	1.20681e-05
CTTNBP2	196.524	-3.51219	0.659664	3.7513e-09	1.01044e-07
RNPC3	716.848	-3.51119	0.666883	5.17973e-09	1.34034e-07
CLCN5	400.702	-3.508	0.433709	2.60412e-17	3.89021e-15
CDH12P2	29.7741	-3.50476	0.750645	9.20277e-08	1.70538e-06
PRELP	46.7867	-3.50463	0.800461	3.83798e-07	5.98302e-06
AC135983.4	34.6883	-3.50445	0.84273	1.12041e-06	1.51398e-05
PRKCB	87.0948	-3.50162	0.949248	6.80108e-06	7.30831e-05
CDH12P1	29.7083	-3.4998	0.752051	9.90115e-08	1.81683e-06
NRXN2	96.7062	-3.49574	0.922491	4.68624e-06	5.26095e-05
GOLGA8O	108.555	-3.48739	0.513275	4.02085e-13	2.63902e-11
CYP7B1	37.0896	-3.47712	0.617753	7.73785e-10	2.48899e-08
ABCA5	227.623	-3.47599	0.429042	2.21245e-17	3.34616e-15
ADAM28	131.175	-3.47586	0.648	3.09781e-09	8.51743e-08
AC241952.1	76.6717	-3.47463	0.667413	7.20918e-09	1.78761e-07
SPN	99.2117	-3.47388	0.893115	3.14937e-06	3.74267e-05
CES3	109.224	-3.47368	0.899987	3.56862e-06	4.1577e-05
UPB1	99.801	-3.46923	0.547369	1.0112e-11	4.81853e-10
ADCY1	19.8395	-3.46875	0.656022	4.79317e-09	1.25498e-07
CAVIN2	394.609	-3.468	0.527459	2.05431e-12	1.15525e-10
CPED1	38.6342	-3.46492	0.705824	3.13498e-08	6.4802e-07
SNAP25	13.8184	-3.46125	0.605591	4.59905e-10	1.53407e-08
KCNJ8	59.2158	-3.4608	0.971884	1.07506e-05	0.000108847
ACRBP	4.6865	-3.45219	1.03338	4.96734e-05	0.000399981
EMB	30.574	-3.45007	0.656334	7.14121e-09	1.77437e-07
AC024051.8	174.143	-3.44252	0.658295	6.3069e-09	1.58486e-07
AC024051.5	172.693	-3.43916	0.638706	2.72212e-09	7.62757e-08
MYO1F	60.2588	-3.43845	0.769468	2.75648e-07	4.43038e-06
AF228730.5	24.2798	-3.43607	0.755693	2.20267e-07	3.66988e-06
FMO4	38.7407	-3.43196	0.673669	1.14249e-08	2.64949e-07
AMN	71.4543	-3.43193	1.06078	3.30709e-05	0.000281172
AC024051.2	172.453	-3.43187	0.646216	4.09595e-09	1.09121e-07
AC024051.1	174.122	-3.43035	0.661557	7.96128e-09	1.93554e-07
AC024051.11	171.808	-3.42575	0.634018	2.451e-09	6.95593e-08
AC104083.1	133.595	-3.42419	0.515696	1.2931e-12	7.58724e-11
NLRP1	36.9445	-3.41736	0.564987	6.08658e-11	2.48672e-09
RORC	19.7229	-3.41355	0.706521	5.81316e-08	1.12789e-06
COL5A2	113.378	-3.41126	0.583808	2.18191e-10	8.06213e-09
RNU2-1	168.737	-3.40077	0.641736	4.32408e-09	1.14393e-07
RUNDC3B	36.0161	-3.39549	0.580747	2.69669e-10	9.62822e-09
GOLGA8R	73.5022	-3.39462	0.699365	4.00832e-08	8.07969e-07
AKR7A3	51.0695	-3.3928	0.655834	8.79746e-09	2.11678e-07
ERBB3	510.365	-3.38991	0.458449	6.16532e-15	5.66511e-13
SLC27A2	100.425	-3.38988	0.706549	6.07607e-08	1.17329e-06
NCF1B	26.3024	-3.3877	0.728703	1.29415e-07	2.29517e-06
RASA4	176.736	-3.37886	0.551313	3.5405e-11	1.52317e-09
AC024051.3	170.765	-3.37752	0.6546	9.10489e-09	2.17784e-07
MAP2	167.583	-3.37629	0.484448	1.46472e-13	1.03379e-11
AC024051.10	171.962	-3.37268	0.65299	8.85382e-09	2.12824e-07
SRGN	628.029	-3.37137	0.722131	1.07169e-07	1.94448e-06
AC024051.9	172.016	-3.36852	0.636903	4.60437e-09	1.21207e-07
AC024051.12	151.126	-3.36814	0.682284	2.8579e-08	5.98365e-07
COL5A1	96.1987	-3.36631	0.727954	1.34103e-07	2.36795e-06
AC119674.1	6.0996	-3.36604	1.00704	3.97994e-05	0.00033008
SCN2A	16.4911	-3.35863	0.571301	0.0104233	0.033033
SIGLEC10	51.9678	-3.3573	0.959193	1.3932e-05	0.000135318
IGF2BP1	23.7935	-3.35462	0.765413	5.32575e-07	7.91709e-06
OLFML2B	45.7711	-3.35414	0.730466	1.61459e-07	2.79824e-06
MCF2L	121.996	-3.3484	0.580801	3.33818e-10	1.16121e-08
CBX7	176.289	-3.34432	0.586098	4.5897e-10	1.53361e-08
CCDC7	141.974	-3.34364	0.460416	1.56723e-14	1.34849e-12
DOK6	59.4543	-3.34193	0.704531	8.16513e-08	1.53648e-06
RASA4B	64.8634	-3.34162	0.675683	2.77642e-08	5.83311e-07
MARCHF1	93.1507	-3.33151	0.546436	4.15348e-11	1.75281e-09
ARHGEF6	65.5519	-3.33133	0.521695	8.08255e-12	3.95996e-10
ADAMTS9-AS2	78.3739	-3.3285	0.442494	2.2706e-15	2.2567e-13
NR2F2-AS1	302.004	-3.32465	0.645631	9.65185e-09	2.29739e-07
ABCC2	156.17	-3.31695	0.8099	1.38023e-06	1.82062e-05
AC024051.6	169.524	-3.3161	0.631045	5.54543e-09	1.42288e-07
CDH12P3	28.9069	-3.31466	0.768635	4.77421e-07	7.25216e-06
PPP1R12B	282.818	-3.31249	0.331851	7.61598e-25	5.45438e-22
FCGBP	55.9504	-3.30758	0.811269	1.5223e-06	1.98225e-05
HVCN1	38.1608	-3.30742	0.811596	1.63863e-06	2.11115e-05
RIPOR2	118.489	-3.30176	0.826099	2.11266e-06	2.63836e-05
RNU2-6P	28.998	-3.29844	0.745416	3.56226e-07	5.59619e-06
TENM1	110.086	-3.29713	0.686806	5.92024e-08	1.14684e-06
FPR1	29.1427	-3.29452	0.693656	7.08387e-08	1.35076e-06
S1PR1	101.558	-3.28377	0.985335	2.33049e-05	0.000209246
LINC02611	14.8542	-3.28237	0.645185	1.39414e-08	3.17858e-07
MYLIP	247.315	-3.27784	0.509487	5.26589e-12	2.71087e-10
C9orf106	4.95177	-3.27707	1.08201	8.64451e-05	0.000640543
DNAH7	72.3501	-3.27683	0.615007	3.36614e-09	9.17867e-08
NCKAP1L	127.24	-3.27634	0.928978	1.23972e-05	0.000122812
CMAHP	27.8788	-3.27402	0.609891	3.74187e-09	1.00902e-07
NR2F1	472.025	-3.27397	0.719385	1.89175e-07	3.21228e-06
PBLD	213.605	-3.2703	0.589206	1.12198e-09	3.45389e-08
MEIS1	57.4785	-3.26813	0.508856	5.39457e-12	2.74807e-10
AP001528.1	25.6169	-3.26507	0.600743	2.67516e-09	7.52197e-08
DMD	77.8851	-3.25651	0.391332	3.61673e-18	6.47554e-16
AQP7	53.7964	-3.25634	0.689418	8.25278e-08	1.55178e-06
CASC1	54.568	-3.25557	0.601951	2.23647e-09	6.38792e-08
HLX	62.4925	-3.25482	0.724494	2.59114e-07	4.20628e-06
IGFBP5	724.595	-3.25394	0.412823	1.33538e-16	1.71139e-14
ITGA7	35.2055	-3.25154	0.569154	4.55546e-10	1.53337e-08
DACT3	19.1748	-3.24624	0.604055	3.37724e-09	9.19863e-08
ACACB	135.067	-3.2382	0.525819	2.74438e-11	1.2019e-09
ANKRD20A11P	34.1183	-3.22847	0.763033	8.57398e-07	1.19978e-05
LRRK2	439.413	-3.22215	0.488417	1.68006e-12	9.68283e-11
CCNT2-AS1	41.1355	-3.22173	0.778218	1.08019e-06	1.46942e-05
CDH12P4	27.599	-3.22125	0.782993	1.13196e-06	1.52705e-05
SOX9-AS1	34.9565	-3.21406	0.641978	2.1258e-08	4.56064e-07
PDZRN3	19.1953	-3.21246	0.68023	1.01495e-07	1.8568e-06
AC079760.2	44.0913	-3.21076	0.913295	1.31304e-05	0.000129286
LIFR-AS1	14.4573	-3.2065	0.65695	4.50904e-08	8.97019e-07
HLA-DMA	127.148	-3.2041	0.791951	1.70346e-06	2.18427e-05
ANKRD20A5P	40.5715	-3.20323	0.758529	8.28928e-07	1.16605e-05
MAML3	64.2951	-3.19811	0.517683	3.15989e-11	1.37645e-09
AC024051.4	139.053	-3.19787	0.622926	1.06075e-08	2.49089e-07
OAS2	118.176	-3.19038	0.645016	2.73272e-08	5.7562e-07
AC105429.1	4.83324	-3.18495	0.980242	5.41834e-05	0.000429901
GPRIN3	133.851	-3.18253	0.403141	1.44842e-16	1.83693e-14
FGFR3	52.9861	-3.1761	0.689625	1.36651e-07	2.40597e-06
ACADL	82.4202	-3.17178	0.646752	3.57499e-08	7.28206e-07
CLEC2B	74.9544	-3.17148	0.959278	2.6383e-05	0.000232594
ASPN	15.0133	-3.1703	0.674644	1.07246e-07	1.94448e-06
CSF2RA	23.6076	-3.1687	0.75981	1.02562e-06	1.40381e-05
TP53I11	87.6552	-3.16666	0.60714	7.2704e-09	1.79913e-07
SPEF2	312.02	-3.16594	0.554634	4.38463e-10	1.48906e-08
APOM	84.9733	-3.16183	0.652356	4.81805e-08	9.54593e-07
RASGRP3	116.243	-3.15602	0.550805	4.11531e-10	1.40939e-08
INPP4B	114.807	-3.15429	0.443282	5.2279e-14	4.04125e-12
LYG1	48.2569	-3.15019	0.85977	8.22376e-06	8.62397e-05
SLC9A3R2	176.627	-3.14478	0.59516	5.04183e-09	1.31163e-07
PRKCH	91.259	-3.14452	0.482677	3.44899e-12	1.83369e-10
BX664727.3	22.0255	-3.14021	0.770714	1.56416e-06	2.03024e-05
CORO1A	138.9	-3.13756	0.505485	2.37083e-11	1.05926e-09
FAM43A	255.582	-3.13629	0.898634	1.41281e-05	0.000136896
ACSM5P1	22.16	-3.13452	0.591279	4.88975e-09	1.2789e-07
AC091057.4	30.6461	-3.13292	0.526765	1.19692e-10	4.65574e-09
RFTN2	19.1601	-3.13051	0.743643	8.82955e-07	1.22997e-05
AC006460.2	14.2939	-3.1277	0.63294	2.85248e-08	5.97744e-07
GSAP	130.44	-3.12447	0.419776	4.15752e-15	3.97002e-13
LBH	180.419	-3.12348	0.481266	3.41235e-12	1.82217e-10
GAB3	39.7665	-3.12348	0.650034	5.70894e-08	1.10944e-06
TMEM150C	159.564	-3.11908	0.407641	8.6063e-16	9.56911e-14
RASA4CP	68.6227	-3.11874	0.667635	1.06722e-07	1.93787e-06
AC107982.1	50.5603	-3.11361	0.798401	3.06989e-06	3.6643e-05
SGSM1	28.9149	-3.10973	0.715868	5.12865e-07	7.68982e-06
C11orf54	371.271	-3.10319	0.435613	4.6005e-14	3.59046e-12
GFOD1	158.086	-3.09819	0.574445	2.80243e-09	7.81662e-08
PDE4D	156.932	-3.09411	0.382894	2.86807e-17	4.23258e-15
RGN	86.0694	-3.08954	0.732247	8.00736e-07	1.13097e-05
CES4A	51.3493	-3.08848	0.746978	1.26239e-06	1.68619e-05
PRKN	29.6732	-3.08662	0.616072	1.93552e-08	4.2269e-07
F8	192.227	-3.08472	0.655457	9.21945e-08	1.70718e-06
PREX2	168.184	-3.0616	0.990656	5.34916e-05	0.000424827
SEMA5A	240.679	-3.05979	0.519288	1.58428e-10	6.01828e-09
NOX4	112.971	-3.05526	0.681289	2.52138e-07	4.11499e-06
FAM78A	18.3919	-3.05156	0.728355	1.03508e-06	1.41518e-05
PPM1L	70.9936	-3.05081	0.481108	9.74307e-12	4.69957e-10
KLHDC1	17.7165	-3.04905	0.651282	1.37704e-07	2.421e-06
AC012368.1	28.9929	-3.04723	0.609241	2.0853e-08	4.49354e-07
SLC7A9	35.0249	-3.03741	0.765429	2.41971e-06	2.97876e-05
LRRC32	175.767	-3.03214	1.08177	0.000120023	0.000844429
GATA2	42.1688	-3.02519	0.735779	1.26879e-06	1.69196e-05
GUCY1A1	566.361	-3.02426	0.47126	5.77268e-12	2.91024e-10
FCGR2A	158.837	-3.01337	0.560587	3.01957e-09	8.3648e-08
SORL1	393.238	-3.00647	0.515144	2.19017e-10	8.08041e-09
IFI44	55.9737	-3.00404	0.599805	1.98938e-08	4.32127e-07
ANKRD20A1	171.761	-3.00249	0.704047	6.77969e-07	9.77995e-06
SRGAP3	28.8108	-3.00248	0.657629	1.65257e-07	2.85796e-06
SYNE1	896.833	-2.99255	0.526842	5.3286e-10	1.75577e-08
CD14	265.474	-2.99059	1.03101	9.34376e-05	0.000685753
LPAR6	166.03	-2.98751	0.420871	4.99176e-14	3.871e-12
AC211486.12	8.04343	-2.98092	0.933752	5.13298e-05	0.00041128
FOXD2	38.5729	-2.97445	0.581014	1.40143e-08	3.18626e-07
C3orf70	22.474	-2.97297	0.718417	1.2927e-06	1.72101e-05
RTP4	59.9963	-2.96964	0.596679	2.59613e-08	5.5018e-07
AC012181.1	6.83559	-2.9673	0.85141	1.8501e-05	0.000172473
CCDC69	58.2338	-2.96436	0.578032	1.16279e-08	2.694e-07
PCDH10	76.7829	-2.96288	0.763807	3.50111e-06	4.1026e-05
RHOU	52.9358	-2.94063	0.476182	2.46747e-11	1.09043e-09
DAPK2	32.1042	-2.93731	0.700981	9.91896e-07	1.36194e-05
IFIT1	145.99	-2.93549	0.480928	4.41794e-11	1.85477e-09
ARRDC2	243.455	-2.93427	0.337941	1.877e-19	4.52524e-17
MYOCOS	133.698	-2.92676	0.511402	4.12726e-10	1.4115e-08
LRRC19	53.1851	-2.92643	0.733007	2.14668e-06	2.67648e-05
PLEKHA7	64.2709	-2.92404	0.601327	4.40648e-08	8.77333e-07
ZC3H6	343.424	-2.91743	0.299364	8.89704e-24	5.03821e-21
ADSS1	204.759	-2.91653	1.05172	0.000134921	0.000929898
AC108519.1	41.81	-2.91617	0.655217	3.10895e-07	4.93822e-06
IFI6	673.334	-2.91346	0.42119	1.96552e-13	1.35199e-11
AC245060.5	243.452	-2.90922	0.791529	7.29428e-06	7.77992e-05
TXNIP	5250	-2.90774	0.303455	4.57293e-23	2.27247e-20
DOCK10	77.5702	-2.9063	0.52789	1.55957e-09	4.67105e-08
LINC02021	31.6921	-2.89745	0.670912	4.78371e-07	7.26206e-06
MAP1A	76.7942	-2.8906	0.594335	4.30299e-08	8.59539e-07
CREBRF	732.696	-2.88328	0.3144	2.04565e-21	7.21907e-19
FCGRT	573.193	-2.88247	0.397344	1.77631e-14	1.51765e-12
SELENOP	67.2466	-2.87118	0.616331	1.17278e-07	2.10911e-06
SENP7	233.804	-2.87101	0.469895	3.9696e-11	1.68104e-09
SYNE3	42.6239	-2.87099	0.422871	4.47829e-13	2.9079e-11
AL353743.2	6.80596	-2.86387	0.921061	6.0121e-05	0.000471025
SESN1	140.793	-2.8575	0.334571	6.9067e-19	1.44613e-16
ANKAR	29.7613	-2.85669	0.528719	2.63786e-09	7.44285e-08
TCF7L1	102.176	-2.84704	0.420405	4.87721e-13	3.1089e-11
NR2F1-AS1	47.1998	-2.84305	0.632503	2.56917e-07	4.18178e-06
C17orf49	4.26574	-2.83294	1.15645	0.000503886	0.00280001
DEPTOR	52.4819	-2.82536	0.55987	1.96346e-08	4.27641e-07
AC105052.4	55.6544	-2.82442	0.493345	4.35762e-10	1.48196e-08
LIMS2	125.903	-2.82331	0.708968	2.24413e-06	2.78799e-05
SLC22A23	38.6475	-2.81915	0.581462	4.98301e-08	9.81685e-07
PDLIM3	31.677	-2.8138	0.703	2.22113e-06	2.76223e-05
PER2	74.3241	-2.81123	0.457139	3.61287e-11	1.54611e-09
AC133555.4	25.8503	-2.80672	0.587771	7.78535e-08	1.47299e-06
ATP2B1-AS1	16.53	-2.79864	0.642407	5.20301e-07	7.7726e-06
ACSS1	187.214	-2.79745	0.40082	1.25426e-13	8.9564e-12
PER3	78.3223	-2.79303	0.508903	1.65566e-09	4.92249e-08
AC012409.1	33.8183	-2.78684	0.648832	6.44267e-07	9.33804e-06
CCDC30	173.935	-2.77486	0.630658	3.74232e-07	5.84731e-06
VWA1	441.177	-2.77226	0.547151	1.57386e-08	3.53211e-07
RN7SL128P	204.401	-2.75943	0.713984	3.63693e-06	4.22772e-05
AL021368.2	36.2755	-2.75683	0.551105	2.09878e-08	4.51781e-07
LRIG3	32.9056	-2.75006	0.475201	3.54768e-10	1.22882e-08
AL157762.1	5.67386	-2.74645	0.899345	7.7051e-05	0.000582849
PLPP1	29.5198	-2.74264	0.549881	2.12132e-08	4.55504e-07
ARHGAP24	121.214	-2.73759	0.381545	2.65426e-14	2.18349e-12
PCLO	140.534	-2.73367	0.536286	0.0127735	0.0388065
ZFP14	62.6811	-2.73031	0.442008	2.57099e-11	1.13003e-09
C1QTNF3	11.2145	-2.72997	0.59865	0.000513736	0.00284565
AC016571.1	25.9288	-2.72954	0.606064	2.23414e-07	3.71847e-06
C21orf62-AS1	23.0574	-2.72131	0.602764	2.49402e-07	4.08402e-06
JAG2	131.257	-2.71108	0.602263	2.51109e-07	4.10369e-06
MERTK	71.4427	-2.70678	0.373356	2.04544e-14	1.72341e-12
MAOA	178.367	-2.70117	0.589266	1.66671e-07	2.87628e-06
TRMT9B	50.9144	-2.70106	0.493505	1.83862e-09	5.34891e-08
SOX13	102.366	-2.69995	0.445153	6.0176e-11	2.46266e-09
TLR5	50.7799	-2.69157	0.483066	9.0969e-10	2.88049e-08
TBXA2R	42.0165	-2.68808	0.46922	4.59138e-10	1.53361e-08
ADAMTS2	26.3147	-2.67451	0.66256	1.80182e-06	2.2899e-05
RNA5-8SN3	9885.22	-2.67143	0.789207	2.12071e-05	0.000193889
RNA5-8SN2	9883.47	-2.67117	0.789274	2.12521e-05	0.000193889
FP671120.4	9883.47	-2.67117	0.789274	2.12521e-05	0.000193889
RNA5-8SN1	9883.47	-2.67117	0.789274	2.12521e-05	0.000193889
RNA5-8SN4	9883.47	-2.67117	0.789274	2.12521e-05	0.000193889
AL353644.2	9883.47	-2.67117	0.789274	2.12521e-05	0.000193889
RNA5-8SN5	9883.47	-2.67117	0.789274	2.12521e-05	0.000193889
AL592188.1	9883.47	-2.67117	0.789274	2.12521e-05	0.000193889
CLK4	170.808	-2.66552	0.445359	8.74023e-11	3.47185e-09
GRIN3A	4.26036	-2.65243	0.963951	0.00021555	0.00138049
AL451064.1	6.48474	-2.65203	0.819369	4.64583e-05	0.000377842
DYNC2H1	376.775	-2.65083	0.432706	3.6041e-11	1.54507e-09
HLA-F	76.3196	-2.63186	0.571652	1.60481e-07	2.78327e-06
RCAN2	207.814	-2.61451	0.723442	9.67962e-06	9.91998e-05
MPC1	147.395	-2.61446	0.356156	8.12426e-05	0.000608507
SLC27A3	168.192	-2.61314	0.457819	4.73147e-10	1.57178e-08
ALKAL2	230.035	-2.61144	0.754371	1.67019e-05	0.000158058
FP671120.5	73.1509	-2.60714	0.387763	7.90373e-13	4.83557e-11
TGFBR3	132.774	-2.59947	0.304322	6.18928e-19	1.33371e-16
HCP5	131.746	-2.5969	0.517045	2.02334e-08	4.3833e-07
CCDC121	39.2298	-2.59602	0.508743	1.23332e-08	2.84119e-07
DNAH11	251.312	-2.59551	1.01839	0.000250935	0.00156473
AK9	121.159	-2.58477	0.732691	1.33527e-05	0.000130999
PDE7A	108.218	-2.58174	0.550769	1.02334e-07	1.86794e-06
GALM	190.473	-2.58146	0.64188	1.97085e-06	2.48139e-05
PGAP1	44.5687	-2.56958	0.431853	1.12261e-10	4.3737e-09
RGL1	254.998	-2.56407	0.654696	3.06757e-06	3.66333e-05
AL731563.4	6.98934	-2.5626	0.736204	1.95258e-05	0.000180369
TSPYL2	114.756	-2.55877	0.461322	1.10892e-09	3.42232e-08
CISH	49.3896	-2.55661	0.497501	1.1768e-08	2.72128e-07
SERHL	3.97272	-2.5552	1.32583	0.00142744	0.00657054
AMY2B	39.1149	-2.54779	0.534099	7.33622e-08	1.3956e-06
EDIL3	178.822	-2.53914	0.761846	2.63233e-05	0.000232152
FP236383.3	135.648	-2.5309	0.399078	9.76585e-12	4.69957e-10
PDE7B	65.7047	-2.52472	0.617758	1.50305e-06	1.95822e-05
SCAPER	534.181	-2.5147	0.492424	1.25509e-08	2.88315e-07
SLC17A1	340.217	-2.51203	0.861849	9.56543e-05	0.000698406
VSTM4	125.912	-2.51142	0.730421	1.84861e-05	0.0001724
PLXNC1	82.7298	-2.50392	0.475316	5.13879e-09	1.33258e-07
PCMTD1P3	36.8599	-2.5034	0.444976	6.88369e-10	2.22896e-08
TCP11L2	61.064	-2.4966	0.384399	2.88924e-12	1.57742e-10
NFIA	2005.16	-2.48886	0.377686	1.877e-12	1.06538e-10
LIFR	273.013	-2.48839	0.339851	1.0796e-14	9.66484e-13
PLEKHG1	74.418	-2.48617	0.397394	1.90732e-11	8.64867e-10
MEIS2	164.106	-2.48533	0.828842	7.50624e-05	0.000569576
NRGN	58.8206	-2.48174	0.452086	1.7151e-09	5.06214e-08
IKZF2	37.1422	-2.48103	0.510381	4.65904e-08	9.2384e-07
CSPP1	273.329	-2.46099	0.286811	6.46373e-05	0.000501777
KRBA1	178.031	-2.44972	0.517754	8.6413e-08	1.61238e-06
JAM3	198.006	-2.44361	0.466606	6.53186e-09	1.63129e-07
CPQ	297.386	-2.4389	0.31058	1.82949e-16	2.28451e-14
KCTD12	305.215	-2.43734	0.377671	4.67111e-12	2.42003e-10
WDR60	1095.8	-2.43481	0.445359	1.81921e-09	5.31737e-08
ALDH3A2	277.382	-2.42673	0.388968	1.87005e-11	8.49547e-10
ZNF331	124.754	-2.4247	0.358713	5.72648e-13	3.57538e-11
AC090643.1	4.33305	-2.41259	1.23019	0.00118639	0.00564097
LRRC75B	90.7812	-2.4085	0.567577	8.22006e-07	1.15765e-05
OTULINL	60.3352	-2.40774	0.672399	1.12626e-05	0.000113184
CTSS	435.06	-2.40191	0.625662	4.20684e-06	4.80247e-05
FAM13A	710.096	-2.37409	0.647634	8.1046e-06	8.51735e-05
PPFIBP2	150.588	-2.36644	0.71621	2.91484e-05	0.000252765
BTN3A1	266.882	-2.36041	0.425164	1.1469e-09	3.52614e-08
MT-TL1	3649.35	-2.34746	0.557567	9.0865e-07	1.26216e-05
TTC25	43.842	-2.34738	0.446148	6.21418e-09	1.56641e-07
NPIPB13	678.16	-2.34477	0.633823	7.11415e-06	7.61449e-05
ZNF280D	133.415	-2.33366	0.486426	5.9732e-08	1.15526e-06
S1PR3	89.7283	-2.33147	0.421096	1.37486e-09	4.16521e-08
Z97634.1	4.23178	-2.32855	0.923682	0.000423911	0.00242648
VEPH1	61.6984	-2.32641	0.520614	2.7676e-07	4.44532e-06
ATAD2B	184.003	-2.32186	0.46709	2.49551e-08	5.30243e-07
CCDC148	191.314	-2.3142	0.766186	7.08223e-05	0.000542986
SH3PXD2A	191.211	-2.29163	0.360164	8.3946e-12	4.09636e-10
CLK1	264.851	-2.29146	0.324302	6.7844e-14	5.13044e-12
AL023284.2	4.99114	-2.28669	0.950563	0.000452946	0.00255602
GARS-DT	164.824	-2.28418	0.567186	1.94805e-06	2.45778e-05
LINC01515	46.9394	-2.28219	0.369016	2.16127e-11	9.70977e-10
UTRN	1128.04	-2.27347	0.344397	1.76579e-12	1.00696e-10
NID1	283.998	-2.27236	0.760129	7.97909e-05	0.000599848
LINC01320	1054.3	-2.25237	0.360186	1.68626e-11	7.74726e-10
LRCH2	13.0868	-2.24416	1.06924	0.000777538	0.00400022
AL592310.1	40.279	-2.24287	0.433262	0.00601495	0.0212853
NPIPB5	871.477	-2.24119	0.609533	7.81292e-06	8.24641e-05
PPP1R3E	57.0223	-2.2399	0.314511	4.59765e-14	3.59046e-12
TNRC6C	195.354	-2.23921	0.364971	3.58689e-11	1.5404e-09
VAMP4	191.071	-2.23862	0.410904	2.12909e-09	6.13529e-08
IRF1-AS1	116.271	-2.23679	0.425414	6.12609e-09	1.54741e-07
NFATC2	97.802	-2.23128	0.761672	9.53786e-05	0.000696811
CFD	67.3755	-2.22804	0.570242	3.3694e-06	3.97504e-05
PLPP3	643.42	-2.22673	0.692044	3.90638e-05	0.000325087
ABCC6P1	86.6882	-2.21653	0.762978	0.000101572	0.000733042
ARAP3	70.0415	-2.21553	0.519815	7.51561e-07	1.06958e-05
PDZK1	397.923	-2.21018	0.568168	3.51483e-06	4.11229e-05
KCNQ1OT1	1013.99	-2.20938	0.786774	0.000133775	0.000923569
DDX50P1	70.5026	-2.20245	0.779862	0.000125814	0.000879325
PDZK1P1	311.559	-2.20044	0.554704	2.55796e-06	3.11899e-05
AC026979.4	49.2141	-2.19742	0.542091	1.81474e-06	2.3051e-05
GVQW3	46.4718	-2.19705	0.588902	6.41857e-06	6.95559e-05
ODF3B	84.0682	-2.19582	0.698082	4.98566e-05	0.000400969
WDFY3-AS2	77.4544	-2.19416	0.377172	2.45888e-10	8.87018e-09
TTC32	81.237	-2.19086	0.328567	1.01069e-12	6.06165e-11
AC092828.1	10.6473	-2.18976	0.788388	0.000151496	0.00102755
EGFL7	69.7764	-2.18948	0.420161	7.47521e-09	1.84419e-07
VAMP2	171.03	-2.18845	0.284914	7.07811e-16	7.97926e-14
CCDC171	64.1633	-2.18181	0.637922	1.91006e-05	0.000176979
OSBPL1A	434.846	-2.17544	0.285323	1.09805e-15	1.19364e-13
HERC1	375.285	-2.1731	0.428391	1.52654e-08	3.44178e-07
PBX1	335.802	-2.17193	0.46955	1.41811e-07	2.48603e-06
DOCK11	75.4194	-2.1686	0.439702	3.01146e-08	6.25673e-07
DIRAS3	10.3869	-2.16754	0.860819	0.000343993	0.0020395
RAD51-AS1	33.1252	-2.16664	0.439329	2.89098e-08	6.03362e-07
MAP2K6	45.7236	-2.16513	0.468578	1.42417e-07	2.49128e-06
MFSD4B	344.391	-2.16507	0.521294	1.16536e-06	1.56777e-05
AP000347.1	49.5877	-2.16363	0.62311	1.62239e-05	0.000153837
MAGI2	65.9322	-2.15933	0.526321	1.35251e-06	1.78987e-05
ZNF141	69.7169	-2.1574	0.495734	4.71348e-07	7.19131e-06
AKAP7	99.6113	-2.15015	0.411749	7.21742e-09	1.78784e-07
KIF27	115.098	-2.1497	0.512494	9.52275e-07	1.316e-05
BST2	343.514	-2.14054	0.728024	9.34427e-05	0.000685753
GBP2	575.072	-2.12934	0.440038	4.99374e-08	9.83004e-07
CRY2	117.134	-2.12751	0.381412	1.05434e-09	3.26215e-08
KIZ	66.7815	-2.12512	0.375802	5.80726e-10	1.89738e-08
FCHO2	119.376	-2.1215	0.352729	7.40158e-11	2.98887e-09
TNFRSF14	314.658	-2.1191	0.393707	2.95503e-09	8.22343e-08
PLCL2	81.6663	-2.10618	0.363774	3.01636e-10	1.06601e-08
FRMD4B	223.902	-2.1034	0.306498	2.9617e-13	1.96505e-11
RESF1	266.552	-2.10305	0.305591	2.53778e-13	1.72611e-11
SNAI2	27.946	-2.09942	0.686655	6.76023e-05	0.00052241
IFIT2	112.649	-2.09917	0.453002	1.37103e-07	2.41218e-06
FLACC1	20.2897	-2.09352	1.1158	0.00107202	0.00520203
ZNF397	200.016	-2.09279	0.243799	3.93038e-19	8.86156e-17
ARHGAP42	188.962	-2.08983	0.48801	6.93165e-07	9.96998e-06
AL450384.2	15.4924	-2.08213	1.07203	0.000943134	0.00470215
KIAA0040	125.09	-2.08146	0.387685	3.25502e-09	8.9156e-08
ALDH5A1	99.7319	-2.07956	0.46573	3.07542e-07	4.89134e-06
PTPRG	299.581	-2.07955	0.360094	3.18902e-10	1.12053e-08
FOXO4	52.1618	-2.07852	0.545645	4.81272e-06	5.38197e-05
DDX60	233.394	-2.07798	0.363674	4.5831e-10	1.53361e-08
GOLGA8A	743.736	-2.0741	0.683494	7.01767e-05	0.000539224
LBX2-AS1	29.6106	-2.07112	0.634734	3.5847e-05	0.000301823
ARRB1	53.7298	-2.07018	0.52993	3.50701e-06	4.1075e-05
RNU6ATAC14P	7.7048	-2.07002	0.840804	0.000386912	0.00224745
BX664718.2	11.3265	-2.06371	0.795807	0.000257189	0.00159718
SASH1	471.488	-2.05051	0.353915	2.9331e-10	1.04112e-08
HDAC5	61.8471	-2.04615	0.415819	3.46075e-08	7.09017e-07
GK	72.6653	-2.04347	0.875209	0.000452847	0.00255602
FAM184A	88.911	-2.04122	1.01982	0.000869153	0.00439632
INTS3	83.6415	-2.04091	0.442857	1.47529e-07	2.57331e-06
CFAP53	46.3809	-2.03692	0.627943	3.55089e-05	0.000299287
ZGLP1	4.61194	-2.0327	1.01542	0.00105063	0.00512124
CNTRL	227.485	-2.032	0.428506	7.995e-08	1.50796e-06
AC243772.3	11.1373	-2.03096	0.995776	0.00086665	0.00439004
ANKRD44	109.709	-2.02653	0.370245	1.78698e-09	5.24571e-08
ZNF699	11.3699	-2.02481	0.601725	3.05894e-05	0.000263013
AC242842.1	168.195	-2.00613	0.487529	1.3731e-06	1.8122e-05
ZNF362	135.541	-2.00402	0.380255	5.60228e-09	1.43366e-07
RNU2-30P	58.5739	-2.00342	0.803566	0.000311515	0.00187943
CENPC	221.911	-2.00035	0.393017	1.3883e-08	3.16824e-07

## Sheet: upregulated
PPP1R14B	705.637	2.18473	0.237754	1.87251e-21	6.74616e-19
RAN	2970.01	2.40958	0.248912	2.16793e-23	1.12317e-20
CORO1C	810.62	2.04638	0.251539	1.84598e-17	2.84492e-15
TALDO1	1309.82	2.10022	0.252865	4.84203e-18	8.245e-16
ANXA2	8601.65	2.94282	0.256632	1.14136e-31	2.31601e-28
NF2	504.046	2.39099	0.258591	9.57248e-22	3.64203e-19
MSANTD3	268.72	2.33745	0.259288	9.21285e-21	2.99111e-18
TUBB	6691.58	2.21799	0.268785	8.12102e-18	1.33613e-15
TRIM16L	183.082	2.21201	0.270682	1.23455e-17	1.95204e-15
COTL1	1674.74	2.23134	0.274066	2.10825e-17	3.2085e-15
PLIN3	139.411	2.15942	0.280155	5.60594e-16	6.46942e-14
NIBAN2	1102.43	2.26044	0.281104	4.22857e-17	6.07505e-15
SMAD3	842.448	2.38744	0.282223	1.16083e-18	2.27954e-16
SERPINE2	1994.21	2.96538	0.283158	6.42354e-27	7.10969e-24
LAPTM4B	847.324	2.07405	0.2897	3.42782e-14	2.74564e-12
SLC52A2	183.772	2.14266	0.291279	8.08365e-15	7.34466e-13
KPNA2	485.13	2.5554	0.294273	1.60465e-19	3.98707e-17
SLC35F2	96.1018	2.51942	0.29616	1.0281e-18	2.03529e-16
VARS1	297.588	2.00366	0.300632	1.21968e-12	7.20857e-11
USB1	322.791	2.13722	0.30663	1.26969e-13	9.04002e-12
LMNB2	192.66	2.25869	0.308389	1.12796e-14	1.0024e-12
NME1	590.375	2.24617	0.309776	1.6939e-14	1.45234e-12
UCHL3	182.764	2.13374	0.315971	6.69021e-13	4.13468e-11
PKM	11748.2	2.0399	0.31697	6.98625e-12	3.44363e-10
DUSP14	156.836	2.00696	0.319885	1.65269e-11	7.60737e-10
JPT1	882.3	2.6689	0.322175	4.77165e-18	8.2404e-16
CD44	1651.34	2.77629	0.323027	4.16582e-19	9.3062e-17
PPIF	361.216	2.03094	0.331	3.53838e-11	1.52317e-09
MRPL14	386.742	2.59419	0.332677	2.47902e-16	3.04869e-14
S100A16	1929.93	2.53992	0.341108	4.20954e-15	4.00399e-13
NT5E	427.306	2.92088	0.342814	7.13316e-19	1.47197e-16
AC006483.1	98.1773	2.0234	0.343528	1.68312e-10	6.36395e-09
TRIM16	223.841	2.09844	0.353351	1.07475e-10	4.2074e-09
NQO1	474.291	2.23676	0.353378	1.04348e-11	4.95296e-10
TXNRD1	390.72	2.08357	0.358117	2.35141e-10	8.55857e-09
DTYMK	204.006	2.02631	0.360786	8.77488e-10	2.79671e-08
GARS1	1013.54	2.13093	0.36813	3.11784e-10	1.0971e-08
TUBBP1	867.236	2.29674	0.368997	2.16814e-11	9.72268e-10
SH3BGRL3	187.285	2.35176	0.370759	1.06611e-11	5.04074e-10
PSMD2	2696.98	2.29502	0.377101	5.28173e-11	2.17983e-09
TACC3	206.147	2.03327	0.379999	3.73001e-09	1.00694e-07
IRAK1	737.312	2.10273	0.382693	1.59325e-09	4.76021e-08
ODC1	360.57	2.23853	0.383371	2.33154e-10	8.49895e-09
FGFR1	929.204	2.10112	0.384392	2.03687e-09	5.89046e-08
TNFRSF10D	194.924	2.04498	0.390847	7.52136e-09	1.84808e-07
LRRC20	36.4735	2.08119	0.39178	4.11947e-09	1.09508e-07
ARF4	696.441	2.21766	0.391987	6.81111e-10	2.2084e-08
ECT2	304.084	2.8201	0.392131	2.30863e-14	1.93179e-12
ANKRD52	191.408	2.0508	0.392134	6.4477e-09	1.61524e-07
NPM3	216.192	2.54515	0.392433	3.14661e-12	1.70266e-10
HMBS	112.185	2.47838	0.393248	9.95992e-12	4.7741e-10
LGALS1	7407.77	2.91925	0.399801	1.54957e-14	1.33801e-12
UBE2S	230.715	2.2335	0.401487	9.58797e-10	3.00472e-08
PLCB4	907.706	2.62966	0.406016	4.14472e-12	2.16575e-10
MICAL2	511.362	2.94609	0.406453	1.8727e-14	1.59442e-12
ABTB2	101.828	2.62346	0.409276	5.33721e-12	2.73028e-10
NFKBIZ	540.371	2.99013	0.410975	1.41398e-14	1.23406e-12
PLK2	641.301	2.38738	0.41234	3.22182e-10	1.1288e-08
GALNT7	144.77	2.13868	0.414265	8.7124e-09	2.10047e-07
DBNDD1	104.615	2.09305	0.415533	1.92845e-08	4.21524e-07
ZWINT	105.205	2.18102	0.418713	7.80663e-09	1.91047e-07
HBEGF	470.631	2.06748	0.424737	4.52926e-08	9.00306e-07
STMN1	1234.8	2.1631	0.428635	1.82562e-08	4.00847e-07
SLC48A1	415.085	3.65963	0.429535	3.97705e-05	0.000329953
PROSER2	257.315	2.45158	0.429729	4.6119e-10	1.53625e-08
TRIM55	653.258	2.53167	0.431456	1.93358e-10	7.22126e-09
PPIL1	140.09	2.43756	0.435242	9.4407e-10	2.97004e-08
LOXL1	161.068	2.60284	0.437138	9.24142e-11	3.64123e-09
PCLAF	212.115	2.6858	0.437235	3.40881e-11	1.47433e-09
TUBB4B	424.155	2.04295	0.438938	1.2658e-07	2.25638e-06
ASF1B	99.7318	2.6209	0.442427	1.31619e-10	5.07109e-09
S100A6	11297.6	3.18224	0.44315	3.6377e-14	2.90275e-12
TFRC	485.356	2.41753	0.444817	2.23774e-09	6.38792e-08
ADAMTS1	526.149	2.92419	0.447907	2.89678e-12	1.578e-10
CCNB2	98.1676	2.73663	0.451869	4.30872e-11	1.81204e-09
MAL2	926.553	2.51561	0.451913	1.04362e-09	3.23311e-08
DHCR24	1719.39	3.64105	0.454714	5.36822e-17	7.46949e-15
C12orf75	2230.62	2.50482	0.455476	1.70981e-09	5.05267e-08
AL359918.2	91.9589	2.91295	0.455562	6.07001e-12	3.04752e-10
TUBB6	1596.52	2.3346	0.459078	1.57975e-08	3.5388e-07
HS3ST1	253.408	3.30354	0.460861	2.97407e-14	2.41395e-12
HKDC1	270.992	2.11631	0.461306	1.8278e-07	3.1211e-06
PLK1	36.1135	2.80219	0.46221	5.00929e-11	2.07796e-09
MTHFD1L	145.666	2.03656	0.462937	3.94584e-07	6.11593e-06
HIGD1A	472.469	2.04983	0.462951	3.57346e-07	5.61017e-06
NCS1	229.764	2.27487	0.465592	3.57673e-08	7.28206e-07
AURKA	161.356	2.33666	0.465847	1.81611e-08	3.99479e-07
MT2P1	283.383	3.15598	0.468168	6.40171e-13	3.97657e-11
CENPW	87.5711	2.74109	0.471185	1.8081e-10	6.79433e-09
TUBA1A	4803.16	2.65685	0.472143	8.63961e-10	2.7572e-08
ITGB3	891.287	3.36545	0.472223	4.42295e-14	3.4854e-12
TMEM154	63.2825	2.04323	0.473343	5.56251e-07	8.22387e-06
THSD4	193.593	2.23326	0.473571	9.28216e-08	1.71748e-06
EIF4A1P10	142.888	2.24088	0.474479	9.59873e-08	1.77067e-06
ASPHD1	30.5113	2.42584	0.476327	1.79859e-08	3.95982e-07
RANGAP1	724.292	2.19029	0.47672	1.68752e-07	2.90601e-06
UBASH3B	264.103	3.29163	0.479297	2.58552e-13	1.74881e-11
ITGA3	2423	2.5394	0.480071	5.19979e-09	1.34411e-07
TRIP13	58.4479	2.06676	0.48312	6.86573e-07	9.89234e-06
RRAS2	574.138	3.19265	0.484296	1.89052e-12	1.07056e-10
SLCO4A1	700.986	3.21561	0.485724	1.56541e-12	9.07567e-11
LMNB1	152.28	2.01948	0.486385	1.18976e-06	1.59794e-05
DUSP5	254.297	2.54219	0.48669	6.76066e-09	1.68497e-07
ARL4C	2659.23	2.9293	0.488061	8.16803e-11	3.26052e-09
SUMO2P17	23.3586	2.36178	0.488373	6.2386e-08	1.20087e-06
ITGB1-DT	32.5986	3.646	0.489415	4.08235e-15	3.91359e-13
PTPRJ	197.072	2.2859	0.489707	1.19378e-07	2.14211e-06
MAD2L1	80.3006	2.61899	0.491028	4.00921e-09	1.07162e-07
TUBAP2	703.456	2.2525	0.491167	1.79608e-07	3.07341e-06
CAPG	1145.93	2.13742	0.499218	7.25163e-07	1.03625e-05
CDCA8	136.705	2.74974	0.499811	1.25512e-09	3.84912e-08
TBC1D2	124.032	2.7432	0.501004	1.54536e-09	4.63417e-08
MAT2A	63.198	2.00415	0.502027	2.54831e-06	3.10878e-05
CKS2	143.563	2.38651	0.502902	6.57687e-08	1.25902e-06
KIF3C	59.2692	2.09448	0.504946	1.31275e-06	1.74294e-05
MKI67	510.259	2.77224	0.506551	1.70359e-09	5.0404e-08
SERPINB8	63.212	2.6263	0.506725	7.53879e-09	1.84864e-07
SPDL1	267.752	2.0122	0.507874	2.67154e-06	3.24611e-05
IPO4	72.5723	2.1158	0.509493	1.30532e-06	1.73402e-05
PHLDA2	653.025	3.04984	0.511017	9.69677e-11	3.80833e-09
FHL2	1004.04	3.02772	0.514792	1.64242e-10	6.21973e-09
CTNNAL1	606.486	2.42399	0.515294	9.52965e-08	1.75926e-06
MT2A	33759.8	3.15145	0.515708	4.95033e-11	2.05852e-09
CCNE1	37.2959	2.69106	0.5162	5.60513e-09	1.43366e-07
DEPDC1	81.982	2.32228	0.517457	2.32101e-07	3.84205e-06
ARNTL2	52.1665	2.0626	0.517683	2.02946e-06	2.54335e-05
CCNA2	70.378	2.11229	0.521952	1.63113e-06	2.1026e-05
DBN1	365.04	2.1781	0.521954	1.10952e-06	1.50379e-05
PRDX1	118.592	2.62979	0.522211	1.97358e-08	4.29077e-07
RAD51	49.8902	2.60171	0.522698	2.36669e-08	5.05516e-07
CEP55	123.77	3.045	0.526399	2.50499e-10	9.00982e-09
PTTG1	249.468	2.77112	0.529679	6.14934e-09	1.55167e-07
CDCA3	65.6533	2.46611	0.530151	1.18471e-07	2.12741e-06
AL390719.1	44.2624	2.87948	0.531151	2.15627e-09	6.19149e-08
TTK	40.7169	2.08569	0.53213	2.68123e-06	3.25625e-05
UBE2SP2	40.3269	2.30206	0.533872	5.16071e-07	7.71887e-06
LOXL2	684.984	2.37631	0.537758	3.92096e-07	6.08123e-06
UBE2T	64.0531	3.02957	0.541134	9.51746e-10	2.98647e-08
CDK1	165.793	2.02227	0.54152	6.38474e-06	6.9251e-05
BIRC5	229.433	2.51203	0.541727	1.22595e-07	2.19177e-06
DCDC2	931.803	2.04416	0.543571	6.06028e-06	6.62036e-05
NCAPG	56.3683	2.2356	0.544529	1.34475e-06	1.78057e-05
PVR	875.985	2.46099	0.546684	2.59407e-07	4.20824e-06
EPHA2	45.3794	2.56565	0.547084	1.01046e-07	1.84998e-06
MCM10	85.4815	2.56296	0.548179	9.82698e-08	1.80594e-06
UBE2C	170.337	2.62479	0.549786	6.05432e-08	1.17002e-06
UBE2SP1	126.11	2.15991	0.551798	3.03471e-06	3.62942e-05
NKX3-1	48.7545	2.61341	0.55342	7.66792e-08	1.4519e-06
CENPF	722.95	2.17522	0.553543	3.05211e-06	3.64666e-05
NCAPH	65.2787	2.37379	0.553609	5.96243e-07	8.71983e-06
SMOX	260.809	2.91669	0.559079	7.3947e-09	1.82618e-07
NOP56P1	95.5383	2.22824	0.559386	2.43026e-06	2.98917e-05
CENPM	79.092	2.5116	0.562781	2.7069e-07	4.37089e-06
C6orf132	152.79	3.00475	0.56303	3.05449e-09	8.43275e-08
CLDN1	832.937	4.22306	0.564762	2.78288e-15	2.73238e-13
CCNB1	229.246	2.94687	0.569122	7.4872e-09	1.84528e-07
KIFC1	84.023	2.87366	0.569655	1.71309e-08	3.80599e-07
CXCL1	948.827	5.98692	0.57285	2.86072e-27	3.31707e-24
STIL	40.1404	2.04431	0.574623	1.13295e-05	0.000113762
CDCA5	45.0237	2.55467	0.575844	3.14288e-07	4.97912e-06
MLLT11	60.5647	3.2859	0.575924	4.57178e-10	1.53337e-08
RPL10P13	29.2737	2.01364	0.576132	1.74628e-05	0.000164275
MT1E	3263.38	2.3619	0.577077	1.69463e-06	2.17523e-05
CDC25A	25.3756	2.17494	0.577157	5.8372e-06	6.40828e-05
TNFRSF12A	309.933	2.41123	0.577656	1.13174e-06	1.52705e-05
ULBP3	39.0672	2.07971	0.577749	9.90595e-06	0.000101148
TOP2A	1746.54	2.27259	0.578933	3.33548e-06	3.9465e-05
SH2D5	56.5338	3.86727	0.57921	5.40043e-13	3.38471e-11
CDC6	89.827	2.53302	0.580255	4.4663e-07	6.83989e-06
AC002401.4	210.824	5.91398	0.583158	1.22543e-26	1.29736e-23
TUBB2A	371.204	2.45959	0.58439	9.85876e-07	1.35704e-05
TK1	232.987	2.15869	0.585731	7.75624e-06	8.19369e-05
DCBLD2	3722.07	4.20636	0.586653	3.28955e-14	2.64358e-12
SLC2A6	63.0312	2.84804	0.587281	4.55238e-08	9.03427e-07
SLC6A6	73.5226	2.10443	0.588224	1.20494e-05	0.000120033
PLAUR	207.422	2.93077	0.590185	2.80037e-08	5.87836e-07
UHRF1	157.69	2.58002	0.590492	4.31847e-07	6.63437e-06
KRT80	121.169	3.96498	0.591106	4.97872e-13	3.15708e-11
TPX2	359.514	2.85555	0.591313	4.86898e-08	9.63899e-07
BUB1	60.6589	2.95466	0.591751	1.59081e-08	3.55704e-07
SLC25A22	55.9169	2.10721	0.592522	1.19283e-05	0.000119136
CORO2B	58.9759	3.86585	0.593616	2.14703e-12	1.19634e-10
PRC1	74.1254	2.8862	0.595098	3.74403e-08	7.57832e-07
ANLN	214.043	3.35569	0.598812	6.69925e-10	2.17502e-08
AKR1B1	15130.8	4.16409	0.599378	1.598e-13	1.12136e-11
CENPN	14.1979	2.6117	0.599595	5.59649e-07	8.25406e-06
SLC35F3	36.3215	2.27593	0.601185	5.08227e-06	5.64311e-05
CDC45	32.6448	2.88101	0.604339	5.53635e-08	1.08021e-06
DIAPH3	263.289	2.8146	0.604534	1.10206e-07	1.99222e-06
MT1L	761.832	4.0488	0.60762	1.03716e-12	6.1899e-11
TMEM132A	53.379	2.52881	0.609325	1.32142e-06	1.7535e-05
AURKB	183.188	3.50578	0.611649	2.96901e-10	1.05081e-08
LINC00511	51.6637	2.44529	0.617209	2.49154e-06	3.05483e-05
HMMR	91.9839	2.04405	0.6177	2.76806e-05	0.000242594
KIF2C	104.782	2.54327	0.620176	1.28508e-06	1.7118e-05
AL365203.2	34.2435	3.08897	0.62184	3.71725e-08	7.54291e-07
TROAP	21.1184	2.11485	0.622258	1.88232e-05	0.000174941
TPD52L1	176.866	2.01576	0.623074	3.89843e-05	0.000324536
LINC02274	285.038	2.20951	0.62593	1.45015e-05	0.000139799
GTSE1	144.541	2.59065	0.628082	1.18435e-06	1.59155e-05
SUMO2P1	12.5846	2.45312	0.628391	4.28996e-06	4.8745e-05
AC005000.1	12.5846	2.45312	0.628391	4.28996e-06	4.8745e-05
HYAL3	11.126	3.38697	0.628996	4.04854e-09	1.08094e-07
ANXA2P2	103.136	3.24835	0.629878	1.09937e-08	2.5666e-07
PMAIP1	133.951	2.68076	0.63031	6.9463e-07	9.98479e-06
KIF20A	60.5372	2.95589	0.632683	8.48831e-08	1.58748e-06
MND1	34.9053	2.32012	0.635383	8.91926e-06	9.24974e-05
RRM2	469.293	3.12559	0.635649	3.24779e-08	6.67938e-07
FOSL1	161.924	3.88836	0.636748	2.44784e-11	1.0857e-09
TMEM158	105.185	2.0813	0.641866	3.69152e-05	0.000309427
PRR11	324.606	2.33872	0.643219	9.14686e-06	9.45759e-05
MT1XP1	1072.18	3.54915	0.649364	1.82123e-09	5.31737e-08
KIF23	111.997	2.14366	0.651579	2.85917e-05	0.000248913
C4orf48	176.376	2.33163	0.651682	1.14206e-05	0.000114535
AL354953.1	90.2881	5.3014	0.653054	3.52486e-18	6.3578e-16
KLHL13	147.164	3.05638	0.65382	9.84693e-08	1.80824e-06
OTUB2	41.8846	2.60039	0.654847	1.76477e-06	2.25212e-05
EEF1AKMT4	21.8166	2.12208	0.658783	4.59592e-05	0.000374283
QPRT	983.008	2.15714	0.658862	3.53633e-05	0.000298267
MARS2	9.84418	2.29884	0.660204	1.99308e-05	0.000183484
EPHB1	169.157	3.53916	0.660722	2.78535e-09	7.77789e-08
IQGAP3	101.567	2.39485	0.661842	9.30769e-06	9.59942e-05
EIF4A1P7	38.5947	2.30921	0.66191	1.86265e-05	0.000173371
CXCL2	115.29	4.21046	0.662586	1.00499e-11	4.80775e-10
TMEM178B	197.747	2.4579	0.663901	7.21234e-06	7.70604e-05
MYBL2	181.834	2.67541	0.66529	1.829e-06	2.3208e-05
AP000688.2	22.6607	2.09156	0.667425	5.96281e-05	0.000467766
TFPI2	1217.88	4.33026	0.668429	3.73936e-12	1.9666e-10
EPHB2	222.509	2.6763	0.669216	2.11285e-06	2.63836e-05
NAV3	85.2417	2.10375	0.66922	4.54881e-05	0.000371378
MT1P1	860.85	3.61829	0.669458	2.55337e-09	7.22121e-08
FAM111B	135.079	2.17652	0.669471	3.579e-05	0.000301553
SPNS2	158.954	2.71414	0.671407	2.00143e-06	2.51729e-05
FAM83D	36.7008	3.02722	0.67224	2.58646e-07	4.20149e-06
CDC20	272.932	3.46603	0.673646	8.50135e-09	2.05569e-07
KCTD4	32.2142	3.13289	0.674495	1.30063e-07	2.30498e-06
DMKN	219.431	2.26625	0.675292	2.46706e-05	0.000219484
CDKN3	113.002	2.78722	0.687184	1.41588e-06	1.85859e-05
POLE2	16.1102	2.03584	0.687962	8.15536e-05	0.000610461
PSD3	168.997	2.03082	0.694344	0.00010021	0.000725359
MELK	49.7195	2.61646	0.697474	4.64809e-06	5.22293e-05
ANXA3	224.496	3.71942	0.698487	3.09916e-09	8.51743e-08
HMGA1	2610.85	3.61668	0.701494	9.6736e-09	2.30031e-07
KIF4A	136.009	2.50208	0.703419	1.10589e-05	0.000111597
PBK	64.727	2.12762	0.706611	7.4683e-05	0.000567404
CLCF1	45.9224	2.42856	0.707309	1.99511e-05	0.000183601
CCL2	675.19	2.8355	0.710233	2.34508e-06	2.89861e-05
BTBD11	72.2818	2.77867	0.71159	2.56085e-06	3.12096e-05
HJURP	154.222	2.99059	0.714878	9.06583e-07	1.26001e-05
PIMREG	37.7358	3.22005	0.71506	1.98445e-07	3.34636e-06
TRPM8	55.2799	5.23739	0.718696	9.54493e-15	8.57635e-13
AK5	89.5319	4.12589	0.719658	3.0257e-10	1.06777e-08
C6orf141	17.5804	3.16718	0.724476	6.08919e-07	8.88387e-06
TMEM217	27.673	2.56294	0.725826	1.11719e-05	0.000112505
CDCP1	1398.75	2.86532	0.726278	2.85021e-06	3.43577e-05
TNC	150.681	2.08231	0.727218	0.000121102	0.000850786
SKA3	46.8503	3.55997	0.729109	3.07801e-08	6.37869e-07
CCNF	67.1459	2.7215	0.730732	5.8149e-06	6.38957e-05
ADAMTS3	146.62	3.69677	0.732068	1.75226e-08	3.87535e-07
MFSD2B	203.958	4.36046	0.7365	9.22973e-11	3.64123e-09
CDC25C	19.3562	3.00198	0.73699	1.41356e-06	1.85653e-05
SPOCD1	29.884	2.50904	0.740849	1.64939e-05	0.000156275
AC060766.3	13.2474	2.49058	0.741045	2.52351e-05	0.000223771
SEMA3C	501.862	3.09278	0.74217	1.07904e-06	1.46868e-05
CENPA	19.5339	3.13312	0.742697	1.2653e-06	1.68915e-05
KAAG1	23.2371	3.32733	0.7443	2.98847e-07	4.77489e-06
BCYRN1	10237.2	2.42813	0.750089	3.93046e-05	0.000326652
LINP1	93.3601	2.74697	0.760863	9.46026e-06	9.73615e-05
HAS3	28.7045	2.99688	0.761356	2.13112e-06	2.65848e-05
SPOCK1	372.384	2.05021	0.76422	0.00020102	0.00130424
RGS20	60.7836	3.42097	0.765003	2.04388e-07	3.42995e-06
HACD1	39.7183	2.73046	0.76563	1.20101e-05	0.000119757
CTXN1	102.072	2.70161	0.766758	1.32425e-05	0.000130127
BZW1P1	13.9462	2.75134	0.768159	1.33459e-05	0.000130985
POC1A	65.6713	2.31394	0.768354	6.6713e-05	0.00051603
OXTR	38.6909	2.50395	0.772878	3.42541e-05	0.000290218
RAC3	16.2509	4.39183	0.777133	4.77873e-10	1.58531e-08
SIRPB1	45.6449	2.61088	0.781604	2.86046e-05	0.000248936
UPK1B	158.102	4.34883	0.781943	9.83164e-10	3.06924e-08
MT1JP	101.301	2.47079	0.783159	5.11921e-05	0.000410312
MT1P3	43.2803	5.19773	0.783759	1.35451e-12	7.92846e-11
BMS1P11	9.33049	2.54039	0.788146	3.74549e-05	0.000313303
LFNG	260.663	2.45468	0.789515	5.75354e-05	0.000453101
TM4SF4	10.7158	3.03054	0.789582	6.0881e-06	6.64478e-05
PPP1R14BP3	26.8894	2.39707	0.789885	7.24257e-05	0.000553536
CXCL3	29.2588	2.75698	0.792856	1.89889e-05	0.000176279
IQCD	24.7979	2.02245	0.794407	0.000283047	0.0017352
TNNT1	50.3181	3.32476	0.79854	7.64806e-07	1.08463e-05
LAMA3	182.768	3.01294	0.799887	5.02381e-06	5.5935e-05
EFHB	37.359	2.42331	0.800341	5.63308e-05	0.000444045
AC003092.1	112.763	5.37986	0.813873	6.80029e-13	4.19208e-11
TRNP1	383.011	3.94565	0.816439	4.19202e-08	8.40821e-07
C1orf116	103.698	3.69956	0.826494	1.75353e-07	3.0133e-06
HOXB9	31.6665	2.80807	0.829172	1.42241e-05	0.000137579
C3orf52	51.2753	2.86574	0.833436	1.90946e-05	0.000176979
DLGAP5	64.1571	3.20042	0.840381	3.81247e-06	4.40179e-05
P2RY2	12.7529	3.30202	0.840815	2.19378e-06	2.73101e-05
PLAU	986.351	6.50502	0.840816	3.6965e-16	4.41225e-14
NEIL3	16.9536	2.76095	0.846619	3.65852e-05	0.000307083
PPP1R14B-AS1	9.1773	3.78458	0.853748	4.85259e-07	7.34829e-06
SEMA7A	75.3684	3.32622	0.85612	3.09365e-06	3.68904e-05
AL139039.2	8.52786	2.45943	0.858092	0.000159173	0.00107098
PTGER2	45.9188	2.60836	0.861919	7.80988e-05	0.000589676
FBXO2	42.2765	2.57157	0.867674	7.12003e-05	0.000545369
AL355916.1	21.5321	3.33492	0.868178	4.17361e-06	4.77349e-05
SLC25A52	6.70169	2.34619	0.868979	0.000192782	0.00125973
PSAT1	188.302	2.80246	0.869726	3.53552e-05	0.000298267
AP002761.4	7.87892	2.15235	0.883967	0.000398208	0.00230208
MNX1	9.83069	2.17056	0.88995	0.000335255	0.00199401
ELFN2	105.846	3.75019	0.894697	7.13088e-07	1.02199e-05
AC027801.1	11.708	2.38272	0.89795	0.000276478	0.00170049
FN1	15333.2	2.73707	0.90004	7.06328e-05	0.000542228
UCHL1	1524.61	4.21527	0.902572	1.01959e-07	1.8625e-06
ORC1	22.2551	2.70111	0.905948	6.15163e-05	0.000479642
DDIAS	11.379	3.72816	0.91292	1.39544e-06	1.83571e-05
CPA4	78.2193	4.67288	0.917687	8.87021e-09	2.13008e-07
FAM81A	30.8061	2.01718	0.918302	0.000585166	0.00316992
LAMB3	483.108	2.60218	0.920576	0.000130279	0.000905688
PRDX1P1	17.1319	3.38101	0.93523	1.22091e-05	0.000121343
FNDC4	19.6859	3.31583	0.939924	1.83323e-05	0.000171228
ERFE	205.128	5.44885	0.941109	1.7357e-10	6.54244e-09
HMGA2	368.012	4.36576	0.941756	1.04145e-07	1.89672e-06
XKR4	96.2064	2.96629	0.942215	4.34936e-05	0.00035707
RNVU1-26	37.7534	2.29579	0.946282	0.00037428	0.00218712
FP325311.1	36.3991	2.2507	0.949016	0.000426385	0.00243892
KRT19	2112.61	3.58361	0.949715	5.10799e-06	5.66908e-05
RNVU1-24	37.7588	2.29223	0.950219	0.00038663	0.0022469
GPRC5A	422.868	2.61559	0.955708	0.00016074	0.00108033
CBS	177.04	2.57166	0.961333	0.000188086	0.0012358
LRRN4	99.0417	4.45065	0.971468	9.13707e-08	1.6945e-06
AC010624.5	116.662	2.89076	0.971577	6.88867e-05	0.000530484
HMGA2-AS1	191.661	4.42952	0.973959	1.33561e-07	2.3618e-06
CBSL	173.577	2.5621	0.97724	0.000215914	0.00138247
C1orf53	11.5709	4.15601	0.977294	1.22515e-06	1.64005e-05
DCAF12L1	19.1004	2.04407	0.980871	0.000742655	0.0038525
G0S2	188.557	2.71514	0.984099	0.000144641	0.000987661
RAB3B	395.22	3.26517	0.990092	2.66463e-05	0.000234745
RNVU1-25	19.8639	2.63001	1.0045	0.000241702	0.00151765
E2F7	20.0503	2.46839	1.00823	0.000259264	0.00160802
SERPINB7	72.5328	5.60351	1.00851	3.27318e-10	1.14146e-08
FLNC	33.8833	3.06975	1.01467	5.45867e-05	0.000432819
TLL2	35.3253	4.13229	1.01915	8.57829e-07	1.19978e-05
CCDC9B	53.1016	2.5337	1.02358	0.000304424	0.0018458
PPP1R14BP2	16.827	2.92151	1.02637	0.00012906	0.000898661
SYT16	18.8083	4.0482	1.02916	9.8719e-07	1.35733e-05
RNF182	34.6625	3.10236	1.04429	8.99919e-05	0.00066383
LINC02742	6.61054	3.45489	1.05043	5.15701e-05	0.000412798
CST6	95.8626	3.21355	1.05565	0.000366007	0.00214754
AP000894.1	6.59117	2.02598	1.0613	0.00138718	0.006418
GABBR2	24.014	2.13449	1.06546	0.000835065	0.0042575
AL031602.2	23.3763	3.09129	1.06853	0.000127047	0.000887178
ANKRD1	66.6034	2.58425	1.06898	0.000332886	0.00198233
SIGLEC15	188.462	3.61591	1.07106	1.95763e-05	0.000180767
RPS10P28	32.196	2.65513	1.07979	0.000357191	0.00210087
CLIC6	27.6344	2.90106	1.07988	0.000153547	0.00103786
AMIGO2	458.728	2.71578	1.08057	0.000280713	0.00172349
FIBCD1	46.2554	2.50436	1.08927	0.000468739	0.00263294
AC004264.1	13.9912	3.65947	1.0971	2.28686e-05	0.000206165
HIGD1AP15	11.2774	2.0112	1.10457	0.00132203	0.00615979
TAT-AS1	14.8692	3.5886	1.10887	3.26584e-05	0.000278345
HIGD1AP14	9.73042	3.84868	1.11162	1.52331e-05	0.000145976
EXOSC10-AS1	4.39073	3.55358	1.11329	7.01461e-05	0.00053916
RPSAP52	15.5742	3.70638	1.11551	1.92103e-05	0.000177792
SUMO2P6	4.13614	3.42509	1.11645	0.000102456	0.000738762
SLPI	95.7795	2.05679	1.11869	0.00116184	0.00554612
C19orf81	4.03485	3.11468	1.12448	0.000140043	0.000960304
TNF	79.5103	3.29318	1.12511	7.97493e-05	0.000599721
LINC02454	6.93834	3.95417	1.12724	6.60927e-06	7.12421e-05
SLC66A1L	14.9496	2.79522	1.12895	0.00030625	0.00185547
CCNO	20.5713	2.52052	1.14237	0.000505431	0.00280795
ZHX1-C8orf76	8.20496	2.14821	1.14653	0.00119426	0.00566786
VGF	12.6918	3.48017	1.15179	9.11489e-05	0.000670942
GDF5	39.0253	5.05423	1.15653	2.20343e-07	3.66988e-06
MATN3	7.12343	2.88001	1.1572	0.00037557	0.00219255
ARHGAP29-AS1	8.48804	3.83497	1.17855	5.56383e-05	0.000439725
FOXE1	43.6534	7.01241	1.19896	4.82897e-11	2.02037e-09
CXCL8	317.286	6.37969	1.20164	2.53481e-09	7.17704e-08
GJB3	35.2508	2.82089	1.20168	0.000315547	0.00190046
MIR31HG	11.0496	5.0347	1.21588	1.58022e-06	2.04672e-05
TSACC	7.30507	4.12933	1.22158	1.69138e-05	0.000159632
CXCL6	182.87	2.32504	1.22205	0.00104191	0.00508732
LINC02783	20.4897	4.22505	1.22755	2.17852e-05	0.000197587
LCN2	37.3973	3.87076	1.23681	3.03778e-05	0.000261378
ZPLD1	14.0973	5.6525	1.24271	7.83077e-09	1.91445e-07
ERVMER34-1	15.0245	2.75028	1.24534	0.000434395	0.00247601
IL23A	23.7617	2.65928	1.25293	0.000594472	0.00321388
IL6	12.2334	5.58703	1.25419	3.42704e-08	7.0302e-07
HSPA8P5	51.9383	2.04564	1.26796	0.00173961	0.00778523
IZUMO4	14.6651	2.03982	1.26903	0.00195573	0.00858828
ANXA2P3	14.4667	2.9745	1.27804	0.000530304	0.00292213
CLMP	102.694	2.3128	1.29141	0.00117643	0.00560589
AL596223.1	13.0935	2.65609	1.29442	0.000711626	0.00372167
LINC01111	73.4664	2.23787	1.31098	0.00137202	0.00635991
ANKRD2	13.5126	3.19445	1.32158	0.00023525	0.00148595
ZBED2	37.4934	2.96134	1.32536	0.000409828	0.00235528
HASPIN	3.84162	2.11321	1.32575	0.00220083	0.00946153
LRFN4	8.86749	3.42542	1.32981	0.000326	0.00194991
KRTAP2-3	164.195	3.96458	1.33424	6.06291e-05	0.000474243
ULBP2	13.9865	3.37343	1.33789	0.000159922	0.00107542
BNC1	29.098	4.42781	1.34312	1.57257e-05	0.00014993
ATP5MC1P4	5.47917	2.25675	1.3493	0.00189408	0.0083628
B4GALNT4	11.7937	2.64098	1.39535	0.00119636	0.00567418
EREG	51.1847	2.06407	1.43949	0.00205663	0.00894265
COCH	6.55054	4.58768	1.43977	3.54077e-05	0.000298538
SCEL	212.243	4.59501	1.44139	2.85815e-05	0.000248913
XDH	22.6497	2.59317	1.44315	0.000968847	0.00480295
HPDL	4.01482	3.20382	1.44797	0.00020479	0.00132307
TTC29	13.3523	5.75472	1.45114	1.34267e-06	1.77878e-05
AC016397.2	4.54174	3.88677	1.46716	0.000195156	0.00127162
LINC01109	7.70136	4.79767	1.47123	2.48077e-05	0.000220624
LIF	5.78965	5.339	1.48807	7.4962e-07	1.06744e-05
S100A5	4.65791	2.29632	1.51826	0.00210987	0.00913958
PLAAT1	5.01618	2.45576	1.52415	0.00224258	0.0096088
LAMC2	1786.53	3.24699	1.52809	0.000599435	0.00323283
AC092868.2	7.10576	2.2151	1.53351	0.00264042	0.0109456
FOXA3	4.23606	2.29959	1.54691	0.00300796	0.0121546
NUDT11	7.14018	2.67071	1.58703	0.000613311	0.00329526
AKR1B1P2	4.22715	4.4324	1.59528	2.74665e-05	0.000241013
VTRNA1-3	4.93469	4.94625	1.626	2.1584e-05	0.000196108
KRT19P1	9.46256	4.91353	1.62814	4.87003e-05	0.000393579
IGSF23	4.44268	3.06769	1.66614	0.00176015	0.007867
LINC01589	8.93624	2.91992	1.66868	0.00123107	0.00581207
GPR37L1	3.02555	2.98536	1.67191	0.00167697	0.0075577
CXCL5	296.897	2.50105	1.67218	0.00170557	0.00766309
MSLN	10.1485	3.41405	1.70359	0.00104719	0.00510797
TAGLN3	85.44	5.40163	1.72096	2.77655e-05	0.00024311
ARHGAP40	14.0929	3.70003	1.72763	0.000188663	0.00123777
LINC00973	75.4225	4.17747	1.74088	0.000223301	0.00142069
TCN1	9.29165	5.56155	1.74714	4.13681e-06	4.73584e-05
C15orf62	7.10549	2.61693	1.75047	0.000757759	0.00391833
AC091182.2	10.3914	2.83857	1.76825	0.00122157	0.00577691
AC010327.4	6.53548	5.27533	1.78055	3.91363e-05	0.000325579
AL031777.2	4.14735	3.3813	1.79178	0.00120621	0.00570981
INA	19.6122	6.6951	1.81758	3.02896e-07	4.82691e-06
DCAF12L2	4.14241	4.07025	1.82074	0.000198209	0.00128855
NRSN1	13.3747	2.51321	1.84654	0.00191234	0.00842664
LINC01182	5.33114	4.55667	2.06048	0.000481935	0.00269587
AC006058.1	26.6712	4.91732	2.08401	8.94943e-05	0.000661161
SHISA2	94.9337	3.29647	2.09116	0.00115184	0.00551026
NTNG1	82.0583	2.67254	2.12406	0.00182966	0.00812701
AC124067.4	4.96047	7.00799	2.65951	5.14485e-07	7.70462e-06
PICART1	2.9351	5.68863	2.80115	0.00043286	0.00246784
LINC01571	8.85133	7.60173	3.13386	6.56605e-05	0.000508836
KLRG2	7.98228	7.35561	3.15698	0.000130384	0.000905807
