# Supplementary material for: RNA Sequencing Reveals Alterations and Similarities in Cell Metabolism, Hypoxia and Immune Evasion in Primary Cell Cultures of Clear Cell Renal Cell Carcinoma
Source: Front Oncol. 2022 May 11;12:883195. doi: 10.3389/fonc.2022.883195 (PMC9130782; doi:10.3389/fonc.2022.883195)
Supplement: Supplementary file 5 [file Table_4.xlsx]

## Sheet: KEGG Human 2021 upregulated 
term	p-value	q-value	overlap_genes
Cell cycle	0.00222835	0.516977	[SMAD3, PLK1, TTK, CDC6, CDC25C, CDC25A, CDC20, CCNA2, CCNB2, CCNB1, CDC45, PTTG1, ORC1, CCNE1, CDK1, BUB1, MAD2L1]
Amoebiasis	2.74474	318.39	[IL6, CXCL8, PLCB4, LAMB3, PRDX1, LAMA3, FN1, CXCL1, LAMC2, CXCL3, TNF, CXCL2]
IL-17 signaling pathway	7.51933	581.495	[FOSL1, CXCL6, IL6, CXCL8, LCN2, CCL2, CXCL1, CXCL3, CXCL2, TNF, CXCL5]
Rheumatoid arthritis	41.0231	2379.34	[CXCL6, IL6, CXCL8, IL23A, CCL2, CXCL1, CXCL3, CXCL2, TNF, CXCL5]
Progesterone-mediated oocyte maturation	76.581	2961.13	[CCNA2, CCNB2, CCNB1, PLK1, CDK1, CDC25C, BUB1, CDC25A, AURKA, MAD2L1]
Viral protein interaction with cytokine and cytokine receptor	76.581	2961.13	[CXCL6, IL6, CXCL8, CCL2, CXCL1, CXCL3, TNF, CXCL2, CXCL5, TNFRSF10D]
Oocyte meiosis	144.805	4245.03	[CDC20, CCNB2, CCNB1, PTTG1, CCNE1, PLK1, CDK1, CDC25C, BUB1, AURKA, MAD2L1]
ECM-receptor interaction	146.38	4245.03	[LAMB3, ITGA3, ITGB3, LAMA3, TNC, FN1, LAMC2, HMMR, CD44]
Cellular senescence	743.279	19160.1	[CCNA2, CCNB2, CCNB1, IL6, SMAD3, CXCL8, CCNE1, CDK1, RRAS2, MYBL2, CDC25A]
TNF signaling pathway	882.927	20483.9	[CXCL6, IL6, LIF, CCL2, CXCL1, CXCL3, TNF, CXCL2, CXCL5]

## Sheet: KEGG Human 2021 downregulated
term	p-value	q-value	overlap_genes
cGMP-PKG signaling pathway	0.000005	0.001370	[GUCY1A1, MEF2C, TRPC6, KCNJ8, NPR1, NOS3, INSR, PDE2A, ATP2A3, NFATC2, CACNA1D, ATP1A2, ATP1B2, CACNA1C, ADCY1, PIK3CG, EDNRA, PLN, CREB3L3, KCNMB1, AGTR1, PLCB2]
Vascular smooth muscle contraction	0.000024	0.003364	[GUCY1A1, PTGIR, RAMP2, PRKCH, CALCRL, RAMP3, AVPR1B, PRKCB, NPR1, CACNA1D, CACNA1C, ADCY1, AGT, EDNRA, KCNMB1, AGTR1, PPP1R12B, PLCB2]
Insulin secretion	0.000103	0.008142	[CHRM3, SNAP25, PRKCB, ATP1A2, CACNA1D, ATP1B2, ADCY1, CACNA1C, PCLO, CREB3L3, KCNMB1, PLCB2, VAMP2]
Hematopoietic cell lineage	0.000118	0.008142	[CSF3R, CD3E, CSF2RA, CD3D, HLA-DMA, CD4, CD8A, IL2RA, CD37, CD14, HLA-DOA, MS4A1, CD33, HLA-DPA1]
Calcium signaling pathway	0.000183	0.010081	[PDGFRB, CHRM3, FLT1, AVPR1B, NOS2, PRKCB, NOS3, FLT4, PTGER3, ATP2A3, CACNA1D, ADCY1, CACNA1C, GNA14, EDNRA, CYSLTR1, PLN, ERBB3, TBXA2R, KDR, AGTR1, PLCB2, FGFR3, FGFR2]
Staphylococcus aureus infection	0.000286	0.013118	[CFD, FPR1, DEFB1, ITGAL, C4B, FCGR3A, HLA-DMA, FCGR3B, FCGR2A, C3AR1, HLA-DOA, FCGR2C, HLA-DPA1]
Protein digestion and absorption	0.000634	0.024909	[COL15A1, COL14A1, COL25A1, ELN, ATP1A2, ATP1B2, COL1A2, COL5A1, SLC7A8, SLC7A9, KCNQ1, COL5A2, COL21A1]
Th1 and Th2 cell differentiation	0.000753	0.025877	[DLL4, JAG2, NOTCH3, HLA-DMA, CD4, IL2RA, NFATC2, MAML3, CD3E, HLA-DOA, CD3D, HLA-DPA1]
Cell adhesion molecules	0.000908	0.027481	[NTNG2, NRXN2, HLA-F, ITGAL, SPN, CDH5, CLDN5, HLA-DMA, CD4, PTPRC, CD8A, PECAM1, HLA-DOA, JAM2, HLA-DPA1, JAM3]
Aldosterone-regulated sodium reabsorption	0.001064	0.027481	[SLC9A3R2, HSD11B2, PRKCB, INSR, ATP1A2, ATP1B2, NR3C2]

## Sheet: KEGG Human 2021 equal expr.
term	p-value	q-value	overlap_genes
Proteasome	0.000210	0.066728	[PSMD11, PSMD14, PSMD13, POMP, PSMA7, PSMB6, PSMD8, PSMB7, PSMB4, PSMB5, PSMB2, PSMD4, PSMB3, PSMB1, PSMD3, PSMD1, ADRM1, PSMA5, SEM1, PSMA6, PSMA3, PSMC5, PSMA4, PSMC6, IFNG, PSMA1, PSMC3, PSMC4, PSME3]
Viral myocarditis	0.010898	0.999994	[CD86, LAMA2, ITGB2, PRF1, ACTB, ACTG1, ICAM1, SGCD, HLA-DMB, SGCA, DAG1, ABL1, ABL2, FYN, RAC1, BID, HLA-DOB, HLA-DQA2, HLA-DQA1, HLA-B, HLA-A, HLA-E, CD40LG, CD28, HLA-DPB1, CYCS, HLA-DRA, EIF4G2, HLA-DRB1, HLA-DQB1, EIF4G1]
Renal cell carcinoma	0.018889	0.999994	[CDKN1A, CUL2, SLC2A1, PIK3R3, TGFA, PIK3R1, HIF1A, CDC42, RAP1B, AKT2, AKT3, EP300, ELOB, ELOC, RAC1, HRAS, MAPK3, ARNT2, CREBBP, TGFB3, HGF, TFE3, GAB1, ARNT, BRAF, PTPN11, RBX1, VEGFA, RAPGEF1, GRB2, SOS1, CRK, MET, SOS2]
Spinocerebellar ataxia	0.034867	0.999994	[RYR1, ATP2A2, RORA, RBPJ, PSMD8, PSMD4, AKT2, RB1CC1, AKT3, PSMD3, PSMD1, MAP3K5, TWNK, TRAF2, ATG14, ERN1, PSMA5, PSMA6, PSMA3, PSMA4, PSMA1, VDAC3, VDAC2, ULK1, VDAC1, PIK3C3, PLCB1, SLC25A5, PSMD11, PSMD14, PSMD13, ITPR1, CACNA1A, ITPR2, PIK3R3, OMA1, PIK3R1, PSMA7, PSMB6, ATXN3, PSMB7, GRIN2A, PSMB4, ATXN1, PSMB5, PSMB2, PSMB3, PSMB1, NOP56, NFYA, ADRM1, GRIN2C, PUM2, SEM1, MAPK10, PSMC5, FG…
Prion disease	0.036944	0.999994	[NDUFA11, NCF4, COX6A2, PSMD8, PSMD4, CREB3L1, CREB3L2, PSMD3, PSMD1, PRKACB, CSNK2A1, CSNK2A3, CYBA, TUBA4A, COX6B1, UQCRC1, VDAC3, VDAC2, VDAC1, ATF4, NOTCH1, PSMD11, PSMD14, NDUFB11, PSMD13, ITPR1, PIK3R3, ATP5MC3, ITPR2, COX7A2, PIK3R1, KLC1, COX7A1, UQCRH, ATP5MC1, KLC4, STIP1, C5, GRIN2A, C6, C7, CYC1, EGR1, HSPA8, HSPA5, HSPA6, GRIN2C, EIF2S1, SEM1, UQCRQ, CYCS, RYR1, RYR2, COX4I1, COX7C, …
Th1 and Th2 cell differentiation	0.041881	0.999994	[NOTCH2, NOTCH1, MAML2, CD3G, GATA3, RBPJ, IL2RG, DLL1, DLL3, HLA-DMB, TBX21, STAT4, PLCG1, JAK2, IL12RB1, HLA-DOB, JAK3, HLA-DQA2, HLA-DQA1, JAK1, IL12RB2, MAPK3, STAT5B, NFATC3, NFATC1, FOS, TYK2, MAPK12, MAPK13, MAPK10, NFKBIA, ZAP70, MAF, IFNG, LCK, IL2RB, HLA-DPB1, HLA-DRA, CD247, NFKBIE, HLA-DRB1, HLA-DQB1]
Glyoxylate and dicarboxylate metabolism	0.042841	0.999994	[GLDC, MDH2, HOGA1, ACAT2, GCSH, CS, MCEE, PCCA, CAT, PCCB, PGP, MMUT, AGXT, GLUL, HAO2, DLD]

## Sheet: WikiPathways 2021 H. equal expr
term	p-value	q-value	overlap_genes
Purine metabolism WP4792	0.003490	0.999994	[PRPS1, DGUOK, ADSL, PNP, ATIC, IMPDH1, HPRT1, ITPA, ADA, APRT]
Type 2 papillary renal cell carcinoma WP4241	0.006328	0.999994	[ARNT2, CDKN1A, SETD2, CREBBP, TGFB3, CUL2, TFE3, SLC2A1, TFEB, TGFA, ARNT, HIF1A, VEGFA, RBX1, SFPQ, CTSK, EP300, ELOB, ELOC, BIRC7]
EGFR Tyrosine Kinase Inhibitor Resistance WP4806	0.007162	0.999994	[SHC2, PTEN, PDGFA, PIK3R3, TGFA, PIK3R1, FOXO3, FGF2, IGF1R, BCL2L11, RRAS, MYC, AKT2, PDGFD, AKT3, PDGFC, PLCG2, EIF4EBP1, PLCG1, JAK2, IL6R, HRAS, EIF4E, JAK1, MAPK3, PDGFRA, HGF, GAB1, NRG1, BRAF, IGF1, VEGFA, RPS6KB1, AXL, BCL2, BAX, GRB2, EIF4E2, SOS1, MET, SOS2, BCL2L1]
Mitochondrial complex III assembly WP4921	0.008614	0.999994	[UQCC2, UQCRQ, UQCC1, LYRM7, UQCRC1, UQCRFS1, UQCR11, UQCR10, CYC1, BCS1L, UQCRH]
Proteasome Degradation WP183	0.009972	0.999994	[PSMD11, UBA7, PSMD13, UBE2D2, PSMA7, PSMD8, PSMB6, PSMB7, PSMB4, PSMB5, PSMD4, PSMB2, PSMD5, PSMB3, PSMD3, PSMB1, PSMD1, HLA-B, HLA-A, HLA-E, PSMA5, PSMA6, PSMA3, PSMC5, PSMA4, PSMC6, PSMA1, IFNG, PSMC3, PSMC4, PSME3, UBA1]
Cancer immunotherapy by PD-1 blockade WP4585	0.014518	0.999994	[NFAT5, CD274, NFATC3, PTPN11, NFATC1, CD3G, HLA-A, BATF, NFATC4, ZAP70, IFNG, CD8B, LCK, HLA-DRB1]
TYROBP causal network in microglia WP3945	0.014560	0.999994	[CD84, RBM47, IGSF6, KCNE3, ITGB2, SLC1A5, PPP1R18, SAMSN1, ZFP36L2, ADAP2, RPS6KA1, CREB3L2, ITGAX, SPP1, SH2B3, GPX1, IL10RA, RNASE6, TNFRSF1B, TGFBR1, LGALS9C, LGALS9B, MAF, SLC7A7, TYROBP, ELF4, DPYD, HCLS1, TMEM106A, C1QC, GAPT]
Hedgehog Signaling Pathway WP4249	0.022390	0.999994	[DHH, PTCH1, PTCH2, IHH, FBXL17, CSNK1D, LRP2, ARRB2, CSNK1E, GLI2, GRK3, SHH, GRK2, SMO, KIF3A, SUFU, BOC, SPOP, BCL2, SPOPL, GAS1, PRKACB, CDON]
Purine metabolism and related disorders WP4224	0.025055	0.999994	[PRPS1, ADSL, PFAS, PAICS, APRT, DGUOK, PNP, ATIC, IMPDH1, HPRT1, GART, ITPA, ADA]
Cellular Proteostasis WP4918	0.026609	0.999994	[VBP1, PFDN1, PFDN2, PFDN4, PFDN6]
